# Supplementary material for: CRISPR-based screening of small RNA modulators of bile susceptibility in Bacteroides thetaiotaomicron
Source: Proc Natl Acad Sci U S A. 2024 Jan 31;121(6):e2311323121. doi: 10.1073/pnas.2311323121 (PMC10861873; doi:10.1073/pnas.2311323121)
Supplement: Supplementary file 3 — Dataset S02 (XLSX) [file pnas.2311323121.sd02.xlsx]

## Sheet: Tabelle1
Pool name	Sequence
array_one	CCTCgtctaagaactttaaataatttctactgttgtagatAGGCTTCAAGTAAGATTCAGATAATGCTAA
array_one	CATTATCTGAATCTTACTTGAAGCCTatctacaacagtagaaattatttaaagttcttagac
array_one	gtctaagaactttaaataatttctactgttgtagatAATCTCATCGGTCTAGGAACGGCCCG
array_one	TTAGCGGGCCGTTCCTAGACCGATGAGATTatctacaacagtagaaattatttaaagttcttagacTTAG
array_one	CTAAgtctaagaactttaaataatttctactgttgtagatTCGCCAGTTGTTGAGTAATGGCTTCC
array_one	CGTTGGAAGCCATTACTCAACAACTGGCGAatctacaacagtagaaattatttaaagttcttagac
array_one	CCTCgtctaagaactttaaataatttctactgttgtagatTACTGCTTTTTTCGTATATTTGCAAAGACA
array_one	TTTGCAAATATACGAAAAAAGCAGTAatctacaacagtagaaattatttaaagttcttagac
array_one	gtctaagaactttaaataatttctactgttgtagatAGGATTTATGTAAGATGCTGATAATG
array_one	TGTCCATTATCAGCATCTTACATAAATCCTatctacaacagtagaaattatttaaagttcttagacTGTC
array_one	GACAgtctaagaactttaaataatttctactgttgtagatAAGTTAATCGTTCCCTGTCTCTCCGC
array_one	CGTTGCGGAGAGACAGGGAACGATTAACTTatctacaacagtagaaattatttaaagttcttagac
array_one	CCTCgtctaagaactttaaataatttctactgttgtagatTGCGCAATGTTCATGCTATACTTCTGGCAC
array_one	CAGAAGTATAGCATGAACATTGCGCAatctacaacagtagaaattatttaaagttcttagac
array_one	gtctaagaactttaaataatttctactgttgtagatTTTTTCCTGTTCGGGTATATCCGGGA
array_one	GTGCTCCCGGATATACCCGAACAGGAAAAAatctacaacagtagaaattatttaaagttcttagacGTGC
array_one	GCACgtctaagaactttaaataatttctactgttgtagatATAAGACAATAACAGCATAGGTTGAA
array_one	CGTTTTCAACCTATGCTGTTATTGTCTTATatctacaacagtagaaattatttaaagttcttagac
array_one	CCTCgtctaagaactttaaataatttctactgttgtagatGATGCGAAGATAATTTTTTTATGCTAAATC
array_one	TAGCATAAAAAAATTATCTTCGCATCatctacaacagtagaaattatttaaagttcttagac
array_one	gtctaagaactttaaataatttctactgttgtagatTATGAGTTTTATATAGCTTGATGGCA
array_one	GATTTGCCATCAAGCTATATAAAACTCATAatctacaacagtagaaattatttaaagttcttagacGATT
array_one	AATCgtctaagaactttaaataatttctactgttgtagatTGGAGTGACTTATGGGGACCTGCCGG
array_one	CGTTCCGGCAGGTCCCCATAAGTCACTCCAatctacaacagtagaaattatttaaagttcttagac
array_one	CCTCgtctaagaactttaaataatttctactgttgtagatTAATATAATGGATATACGTAACAACAGTAA
array_one	TGTTGTTACGTATATCCATTATATTAatctacaacagtagaaattatttaaagttcttagac
array_one	gtctaagaactttaaataatttctactgttgtagatTATGTTCTGTTGTTATATATATCAGA
array_one	TTACTCTGATATATATAACAACAGAACATAatctacaacagtagaaattatttaaagttcttagacTTAC
array_one	GTAAgtctaagaactttaaataatttctactgttgtagatTATATAAAACAGCAACAATTAAAAGG
array_one	CGTTCCTTTTAATTGTTGCTGTTTTATATAatctacaacagtagaaattatttaaagttcttagac
array_one	CCTCgtctaagaactttaaataatttctactgttgtagatCTTTTGCATCGTTTTAGTACTGTATCTGAA
array_one	GATACAGTACTAAAACGATGCAAAAGatctacaacagtagaaattatttaaagttcttagac
array_one	gtctaagaactttaaataatttctactgttgtagatATTTATGAAAGTCAGGGCGCTTTTGT
array_one	TTCAACAAAAGCGCCCTGACTTTCATAAATatctacaacagtagaaattatttaaagttcttagacTTCA
array_one	TGAAgtctaagaactttaaataatttctactgttgtagatGTTCTTATATGGAGATAAGATAAAAA
array_one	CGTTTTTTTATCTTATCTCCATATAAGAACatctacaacagtagaaattatttaaagttcttagac
array_one	CCTCgtctaagaactttaaataatttctactgttgtagatAGCAGATGATCGTAATGTTATGATTAATTA
array_one	TAATCATAACATTACGATCATCTGCTatctacaacagtagaaattatttaaagttcttagac
array_one	gtctaagaactttaaataatttctactgttgtagatTTATTAGTACTCAAGATTTGAGTGGC
array_one	TAATGCCACTCAAATCTTGAGTACTAATAAatctacaacagtagaaattatttaaagttcttagacTAAT
array_one	ATTAgtctaagaactttaaataatttctactgttgtagatAATAAATAGATTACCTTCCGAGATTA
array_one	CGTTTAATCTCGGAAGGTAATCTATTTATTatctacaacagtagaaattatttaaagttcttagac
array_one	CCTCgtctaagaactttaaataatttctactgttgtagatAAAGGTAAAAGAAAAGATTATTAAGGCCAG
array_one	CCTTAATAATCTTTTCTTTTACCTTTatctacaacagtagaaattatttaaagttcttagac
array_one	gtctaagaactttaaataatttctactgttgtagatAGGAATTGAGGTAATAAAAGAAAAGC
array_one	CTGGGCTTTTCTTTTATTACCTCAATTCCTatctacaacagtagaaattatttaaagttcttagacCTGG
array_one	CCAGgtctaagaactttaaataatttctactgttgtagatCGAACACGGAATCTTTTTGTACCTTT
array_one	CGTTAAAGGTACAAAAAGATTCCGTGTTCGatctacaacagtagaaattatttaaagttcttagac
array_one	CCTCgtctaagaactttaaataatttctactgttgtagatTGCTATAGTTTGCAGCGAAAACTATCAGGA
array_one	GATAGTTTTCGCTGCAAACTATAGCAatctacaacagtagaaattatttaaagttcttagac
array_one	gtctaagaactttaaataatttctactgttgtagatCCTTTGCGGTCTATGTGTAAAGCTAA
array_one	TCCTTTAGCTTTACACATAGACCGCAAAGGatctacaacagtagaaattatttaaagttcttagacTCCT
array_one	AGGAgtctaagaactttaaataatttctactgttgtagatTCCCTTAATTCATACTCTGGCATATT
array_one	CGTTAATATGCCAGAGTATGAATTAAGGGAatctacaacagtagaaattatttaaagttcttagac
array_one	CCTCgtctaagaactttaaataatttctactgttgtagatTGTGTTTTTCATAGTATTAGATAAAGACAA
array_one	CTTTATCTAATACTATGAAAAACACAatctacaacagtagaaattatttaaagttcttagac
array_one	gtctaagaactttaaataatttctactgttgtagatATAAATGTGTTAGAGCATCGGTTTTA
array_one	TTGTTAAAACCGATGCTCTAACACATTTATatctacaacagtagaaattatttaaagttcttagacTTGT
array_one	ACAAgtctaagaactttaaataatttctactgttgtagatACTTGTGAAAGCTTAGAGTACATCAG
array_one	CGTTCTGATGTACTCTAAGCTTTCACAAGTatctacaacagtagaaattatttaaagttcttagac
array_one	CCTCgtctaagaactttaaataatttctactgttgtagatTGGGAACAAGACTTGGTAGACTTGGATAGA
array_one	TCCAAGTCTACCAAGTCTTGTTCCCAatctacaacagtagaaattatttaaagttcttagac
array_one	gtctaagaactttaaataatttctactgttgtagatTATGAGCAGACGTAGTCAATTAGAGC
array_one	TCTAGCTCTAATTGACTACGTCTGCTCATAatctacaacagtagaaattatttaaagttcttagacTCTA
array_one	TAGAgtctaagaactttaaataatttctactgttgtagatAGAAGGCAGCCAAAGATACACCGAAA
array_one	CGTTTTTCGGTGTATCTTTGGCTGCCTTCTatctacaacagtagaaattatttaaagttcttagac
array_one	CCTCgtctaagaactttaaataatttctactgttgtagatTACAATCACAGGAACGTGCACAACACCGGA
array_one	GTGTTGTGCACGTTCCTGTGATTGTAatctacaacagtagaaattatttaaagttcttagac
array_one	gtctaagaactttaaataatttctactgttgtagatACGAAAGGTGTTTTGCATAGTTCTTG
array_one	TCCGCAAGAACTATGCAAAACACCTTTCGTatctacaacagtagaaattatttaaagttcttagacTCCG
array_one	CGGAgtctaagaactttaaataatttctactgttgtagatCATATTAAAACCTTTCATTATCTTTG
array_one	CGTTCAAAGATAATGAAAGGTTTTAATATGatctacaacagtagaaattatttaaagttcttagac
array_one	CCTCgtctaagaactttaaataatttctactgttgtagatTTCGCATTAATTCGATTCATTATTTTCATA
array_one	AAAATAATGAATCGAATTAATGCGAAatctacaacagtagaaattatttaaagttcttagac
array_one	gtctaagaactttaaataatttctactgttgtagatGCGGTTTAAATGAGGATAGACATTTC
array_one	TATGGAAATGTCTATCCTCATTTAAACCGCatctacaacagtagaaattatttaaagttcttagacTATG
array_one	CATAgtctaagaactttaaataatttctactgttgtagatCCGGTTCTTTTTGTTCATAGGCTATT
array_one	CGTTAATAGCCTATGAACAAAAAGAACCGGatctacaacagtagaaattatttaaagttcttagac
array_one	CCTCgtctaagaactttaaataatttctactgttgtagatGTAAAAAATGGTTAGACTAAGCATTTCAGC
array_one	AAATGCTTAGTCTAACCATTTTTTACatctacaacagtagaaattatttaaagttcttagac
array_one	gtctaagaactttaaataatttctactgttgtagatCTGATGAATAAGCGCTTATGAAAAAT
array_one	GCTGATTTTTCATAAGCGCTTATTCATCAGatctacaacagtagaaattatttaaagttcttagacGCTG
array_one	CAGCgtctaagaactttaaataatttctactgttgtagatTAAATATGAGAAACAGAGATACATAG
array_one	CGTTCTATGTATCTCTGTTTCTCATATTTAatctacaacagtagaaattatttaaagttcttagac
array_one	CCTCgtctaagaactttaaataatttctactgttgtagatTGACAAACTATAATCGACAAAATTCAAAGT
array_one	TGAATTTTGTCGATTATAGTTTGTCAatctacaacagtagaaattatttaaagttcttagac
array_one	gtctaagaactttaaataatttctactgttgtagatCAAGAATAGAATAGTTTAGTTAAGTC
array_one	ACTTGACTTAACTAAACTATTCTATTCTTGatctacaacagtagaaattatttaaagttcttagacACTT
array_one	AAGTgtctaagaactttaaataatttctactgttgtagatTGTTGAGTGCTTCCTCGTCGGCGGAC
array_one	CGTTGTCCGCCGACGAGGAAGCACTCAACAatctacaacagtagaaattatttaaagttcttagac
array_one	CCTCgtctaagaactttaaataatttctactgttgtagatTTATGAGGTAAATATACGCCATAGTTCTCC
array_one	AACTATGGCGTATATTTACCTCATAAatctacaacagtagaaattatttaaagttcttagac
array_one	gtctaagaactttaaataatttctactgttgtagatTTCCAAAAGTACCCAACCAAAAGCAC
array_one	GGAGGTGCTTTTGGTTGGGTACTTTTGGAAatctacaacagtagaaattatttaaagttcttagacGGAG
array_one	CTCCgtctaagaactttaaataatttctactgttgtagatTCCAAAAACCCAAAAATGAGAGAATC
array_one	CGTTGATTCTCTCATTTTTGGGTTTTTGGAatctacaacagtagaaattatttaaagttcttagac
array_one	CCTCgtctaagaactttaaataatttctactgttgtagatCACCGTTATCCTGAAAACAATCTTTTAGAT
array_one	AAAAGATTGTTTTCAGGATAACGGTGatctacaacagtagaaattatttaaagttcttagac
array_one	gtctaagaactttaaataatttctactgttgtagatTCCGTTACAGGTGACAAATATAGGAT
array_one	ATCTATCCTATATTTGTCACCTGTAACGGAatctacaacagtagaaattatttaaagttcttagacATCT
array_one	AGATgtctaagaactttaaataatttctactgttgtagatAAAAAGATGTTATATGACATGTTTTA
array_one	CGTTTAAAACATGTCATATAACATCTTTTTatctacaacagtagaaattatttaaagttcttagac
array_one	CCTCgtctaagaactttaaataatttctactgttgtagatCCGCAACTCTGCTGCTGGCGGTAATAACCA
array_one	TATTACCGCCAGCAGCAGAGTTGCGGatctacaacagtagaaattatttaaagttcttagac
array_one	gtctaagaactttaaataatttctactgttgtagatGGACTAAGTTGTCTCGTCGGGAAGAC
array_one	TGGTGTCTTCCCGACGAGACAACTTAGTCCatctacaacagtagaaattatttaaagttcttagacTGGT
array_one	ACCAgtctaagaactttaaataatttctactgttgtagatACCCTTTAAAATGATGGAAAGGGTAT
array_one	CGTTATACCCTTTCCATCATTTTAAAGGGTatctacaacagtagaaattatttaaagttcttagac
array_one	CCTCgtctaagaactttaaataatttctactgttgtagatCATCAAAGCGAATCGTAAAGCCAGCCAGTG
array_one	GGCTGGCTTTACGATTCGCTTTGATGatctacaacagtagaaattatttaaagttcttagac
array_one	gtctaagaactttaaataatttctactgttgtagatCGATCGGTTTGCGCTATCTTTGCATA
array_one	CACTTATGCAAAGATAGCGCAAACCGATCGatctacaacagtagaaattatttaaagttcttagacCACT
array_one	AGTGgtctaagaactttaaataatttctactgttgtagatCACTGAGAAATATATTCATTATGAAA
array_one	CGTTTTTCATAATGAATATATTTCTCAGTGatctacaacagtagaaattatttaaagttcttagac
array_one	CCTCgtctaagaactttaaataatttctactgttgtagatCCCTTAGCCAGTTAATATACGGACCGGGTA
array_one	CGGTCCGTATATTAACTGGCTAAGGGatctacaacagtagaaattatttaaagttcttagac
array_one	gtctaagaactttaaataatttctactgttgtagatATAAACCATCATTTTTCAGGAGATCA
array_one	TACCTGATCTCCTGAAAAATGATGGTTTATatctacaacagtagaaattatttaaagttcttagacTACC
array_one	GGTAgtctaagaactttaaataatttctactgttgtagatAGCAGGCAAAAAAGACGGTCCTGCTG
array_one	CGTTCAGCAGGACCGTCTTTTTTGCCTGCTatctacaacagtagaaattatttaaagttcttagac
array_one	CCTCgtctaagaactttaaataatttctactgttgtagatCTTAGATATACGGTTCTGTCCCCCGTGCGA
array_one	ACGGGGGACAGAACCGTATATCTAAGatctacaacagtagaaattatttaaagttcttagac
array_one	gtctaagaactttaaataatttctactgttgtagatATACTTGACTATGTTCAGTAGAGACG
array_one	TCGCCGTCTCTACTGAACATAGTCAAGTATatctacaacagtagaaattatttaaagttcttagacTCGC
array_one	GCGAgtctaagaactttaaataatttctactgttgtagatCACCGCACTAGTATTACAGTCGCGGA
array_one	CGTTTCCGCGACTGTAATACTAGTGCGGTGatctacaacagtagaaattatttaaagttcttagac
array_one	CCTCgtctaagaactttaaataatttctactgttgtagatCTTAAGAGAAGAAGTCTCTTGAAAAGAAAA
array_one	CTTTTCAAGAGACTTCTTCTCTTAAGatctacaacagtagaaattatttaaagttcttagac
array_one	gtctaagaactttaaataatttctactgttgtagatAAAGAAAGCAATAGCGAACGAATTGG
array_one	TTTTCCAATTCGTTCGCTATTGCTTTCTTTatctacaacagtagaaattatttaaagttcttagacTTTT
array_one	AAAAgtctaagaactttaaataatttctactgttgtagatCTTATATTTATAAGAGGAGCTTTCTT
array_one	CGTTAAGAAAGCTCCTCTTATAAATATAAGatctacaacagtagaaattatttaaagttcttagac
array_one	CCTCgtctaagaactttaaataatttctactgttgtagatGCAAAATACATCTCTTTTAAAACGAGATGA
array_one	CTCGTTTTAAAAGAGATGTATTTTGCatctacaacagtagaaattatttaaagttcttagac
array_one	gtctaagaactttaaataatttctactgttgtagatAAAACATATTCACACTAGATGATTGT
array_one	TCATACAATCATCTAGTGTGAATATGTTTTatctacaacagtagaaattatttaaagttcttagacTCAT
array_one	ATGAgtctaagaactttaaataatttctactgttgtagatAAGGAGCCGGGAGATGTCCGAAATCT
array_one	CGTTAGATTTCGGACATCTCCCGGCTCCTTatctacaacagtagaaattatttaaagttcttagac
array_two	CCTCgtctaagaactttaaataatttctactgttgtagatTTCTTTAATCATCGTTAATAGCATCTCTAA
array_two	AGATGCTATTAACGATGATTAAAGAAatctacaacagtagaaattatttaaagttcttagac
array_two	gtctaagaactttaaataatttctactgttgtagatGGCTCTGAAATTTGCTATTTACTTGA
array_two	TTAGTCAAGTAAATAGCAAATTTCAGAGCCatctacaacagtagaaattatttaaagttcttagacTTAG
array_two	CTAAgtctaagaactttaaataatttctactgttgtagatGTTGCTCGTGATGAGTAGCCATTTTT
array_two	CGTTAAAAATGGCTACTCATCACGAGCAACatctacaacagtagaaattatttaaagttcttagac
array_two	CCTCgtctaagaactttaaataatttctactgttgtagatTAACAAGGGAATAAAATGGAAGTCCAGACA
array_two	TGGACTTCCATTTTATTCCCTTGTTAatctacaacagtagaaattatttaaagttcttagac
array_two	gtctaagaactttaaataatttctactgttgtagatTTGAGAAAACCATGCAGAAACGCTTT
array_two	TGTCAAAGCGTTTCTGCATGGTTTTCTCAAatctacaacagtagaaattatttaaagttcttagacTGTC
array_two	GACAgtctaagaactttaaataatttctactgttgtagatTTACAGGACTTACCTCATTCCGTCAG
array_two	CGTTCTGACGGAATGAGGTAAGTCCTGTAAatctacaacagtagaaattatttaaagttcttagac
array_two	CCTCgtctaagaactttaaataatttctactgttgtagatTTCTCTACCGAATGGTAGCTGTAATAGCAC
array_two	TATTACAGCTACCATTCGGTAGAGAAatctacaacagtagaaattatttaaagttcttagac
array_two	gtctaagaactttaaataatttctactgttgtagatATAAATAGTATATCAGAATGTTACAT
array_two	GTGCATGTAACATTCTGATATACTATTTATatctacaacagtagaaattatttaaagttcttagacGTGC
array_two	GCACgtctaagaactttaaataatttctactgttgtagatAGACAGAGCTTTTGGAACAGAATTTA
array_two	CGTTTAAATTCTGTTCCAAAAGCTCTGTCTatctacaacagtagaaattatttaaagttcttagac
array_two	CCTCgtctaagaactttaaataatttctactgttgtagatCTTACAGAAGATCGATACGTATGAAGAATC
array_two	CTTCATACGTATCGATCTTCTGTAAGatctacaacagtagaaattatttaaagttcttagac
array_two	gtctaagaactttaaataatttctactgttgtagatTATTTCGTGTTCCATTAGTGATTCGT
array_two	GATTACGAATCACTAATGGAACACGAAATAatctacaacagtagaaattatttaaagttcttagacGATT
array_two	AATCgtctaagaactttaaataatttctactgttgtagatTTCTCTACCGAATGGTAGCTGTAATA
array_two	CGTTTATTACAGCTACCATTCGGTAGAGAAatctacaacagtagaaattatttaaagttcttagac
array_two	CCTCgtctaagaactttaaataatttctactgttgtagatAATGAAGAAAGGAGATAGGTGAGTATGTAA
array_two	ATACTCACCTATCTCCTTTCTTCATTatctacaacagtagaaattatttaaagttcttagac
array_two	gtctaagaactttaaataatttctactgttgtagatAAGAAACTCCGATACTTTTCGGAGAA
array_two	TTACTTCTCCGAAAAGTATCGGAGTTTCTTatctacaacagtagaaattatttaaagttcttagacTTAC
array_two	GTAAgtctaagaactttaaataatttctactgttgtagatCTGGTTACTTGCACTTCCCGATTTAT
array_two	CGTTATAAATCGGGAAGTGCAAGTAACCAGatctacaacagtagaaattatttaaagttcttagac
array_two	CCTCgtctaagaactttaaataatttctactgttgtagatTCATTTATATATAATCACTTAATTTTTGAA
array_two	AAAATTAAGTGATTATATATAAATGAatctacaacagtagaaattatttaaagttcttagac
array_two	gtctaagaactttaaataatttctactgttgtagatAATACAGATTTTGGCGATGAAGAAAT
array_two	TTCAATTTCTTCATCGCCAAAATCTGTATTatctacaacagtagaaattatttaaagttcttagacTTCA
array_two	TGAAgtctaagaactttaaataatttctactgttgtagatTTTAGGCAAGAGAGAGAAATAGACTA
array_two	CGTTTAGTCTATTTCTCTCTCTTGCCTAAAatctacaacagtagaaattatttaaagttcttagac
array_two	CCTCgtctaagaactttaaataatttctactgttgtagatCCGGCAATGTAAACAACAACGCGGTTATTA
array_two	AACCGCGTTGTTGTTTACATTGCCGGatctacaacagtagaaattatttaaagttcttagac
array_two	gtctaagaactttaaataatttctactgttgtagatGGATTGATATTAATCTTGATCGGAGT
array_two	TAATACTCCGATCAAGATTAATATCAATCCatctacaacagtagaaattatttaaagttcttagacTAAT
array_two	ATTAgtctaagaactttaaataatttctactgttgtagatTTTCGCCCGTTAAAGAATTATGCTTT
array_two	CGTTAAAGCATAATTCTTTAACGGGCGAAAatctacaacagtagaaattatttaaagttcttagac
array_two	CCTCgtctaagaactttaaataatttctactgttgtagatCTAATTCGTTACGGTACAATTTTTTACCAG
array_two	TAAAAAATTGTACCGTAACGAATTAGatctacaacagtagaaattatttaaagttcttagac
array_two	gtctaagaactttaaataatttctactgttgtagatTCTGATGCCGCAAAGATAGAGCATTA
array_two	CTGGTAATGCTCTATCTTTGCGGCATCAGAatctacaacagtagaaattatttaaagttcttagacCTGG
array_two	CCAGgtctaagaactttaaataatttctactgttgtagatTAAATCAAAGATATAGACCGCTACGG
array_two	CGTTCCGTAGCGGTCTATATCTTTGATTTAatctacaacagtagaaattatttaaagttcttagac
array_two	CCTCgtctaagaactttaaataatttctactgttgtagatTAGCTGTTTATTTATTACTTTTATCAAGGA
array_two	TGATAAAAGTAATAAATAAACAGCTAatctacaacagtagaaattatttaaagttcttagac
array_two	gtctaagaactttaaataatttctactgttgtagatCGACTGTAGTGCTAAAAAATGTGATA
array_two	TCCTTATCACATTTTTTAGCACTACAGTCGatctacaacagtagaaattatttaaagttcttagacTCCT
array_two	AGGAgtctaagaactttaaataatttctactgttgtagatCGTAGTAACGAAACTACCAATTTCTT
array_two	CGTTAAGAAATTGGTAGTTTCGTTACTACGatctacaacagtagaaattatttaaagttcttagac
array_two	CCTCgtctaagaactttaaataatttctactgttgtagatGCCGATTGTATACATCCCATACATTGACAA
array_two	CAATGTATGGGATGTATACAATCGGCatctacaacagtagaaattatttaaagttcttagac
array_two	gtctaagaactttaaataatttctactgttgtagatAATGGACTGATCGAAAAATAGAGGTG
array_two	TTGTCACCTCTATTTTTCGATCAGTCCATTatctacaacagtagaaattatttaaagttcttagacTTGT
array_two	ACAAgtctaagaactttaaataatttctactgttgtagatAATGATGGTATTAAAGTATGGATTGA
array_two	CGTTTCAATCCATACTTTAATACCATCATTatctacaacagtagaaattatttaaagttcttagac
array_two	CCTCgtctaagaactttaaataatttctactgttgtagatTGTTCGCAAAATAACAACCATGATATTAGA
array_two	ATATCATGGTTGTTATTTTGCGAACAatctacaacagtagaaattatttaaagttcttagac
array_two	gtctaagaactttaaataatttctactgttgtagatTTTCTTGATTCAAATAGTTTTTGTAA
array_two	TCTATTACAAAAACTATTTGAATCAAGAAAatctacaacagtagaaattatttaaagttcttagacTCTA
array_two	TAGAgtctaagaactttaaataatttctactgttgtagatTTTGATTCGGTTAAATCTGGTAAATT
array_two	CGTTAATTTACCAGATTTAACCGAATCAAAatctacaacagtagaaattatttaaagttcttagac
array_two	CCTCgtctaagaactttaaataatttctactgttgtagatAAAAAAGTTACACCTAATATTTATAACGGA
array_two	TTATAAATATTAGGTGTAACTTTTTTatctacaacagtagaaattatttaaagttcttagac
array_two	gtctaagaactttaaataatttctactgttgtagatGCTCCTCTTTTCTTTAATAAGTTTTT
array_two	TCCGAAAAACTTATTAAAGAAAAGAGGAGCatctacaacagtagaaattatttaaagttcttagacTCCG
array_two	CGGAgtctaagaactttaaataatttctactgttgtagatGGCAAAAAGTAGAGGAGAAAGATTGT
array_two	CGTTACAATCTTTCTCCTCTACTTTTTGCCatctacaacagtagaaattatttaaagttcttagac
array_two	CCTCgtctaagaactttaaataatttctactgttgtagatTTTGAAAGGGCTTTTTTGCCCAAAAACATA
array_two	TTTTTGGGCAAAAAAGCCCTTTCAAAatctacaacagtagaaattatttaaagttcttagac
array_two	gtctaagaactttaaataatttctactgttgtagatGAATCGGGAAGTATGGGGGTACTTTC
array_two	TATGGAAAGTACCCCCATACTTCCCGATTCatctacaacagtagaaattatttaaagttcttagacTATG
array_two	CATAgtctaagaactttaaataatttctactgttgtagatCAACGTGTTAAGTTAATAAATTGATT
array_two	CGTTAATCAATTTATTAACTTAACACGTTGatctacaacagtagaaattatttaaagttcttagac
array_two	CCTCgtctaagaactttaaataatttctactgttgtagatAATGTTCGATTCCTGGTGGCACCACCCAGC
array_two	GGTGGTGCCACCAGGAATCGAACATTatctacaacagtagaaattatttaaagttcttagac
array_two	gtctaagaactttaaataatttctactgttgtagatCACCGTCAAAAAAATAACAGCGATAA
array_two	GCTGTTATCGCTGTTATTTTTTTGACGGTGatctacaacagtagaaattatttaaagttcttagacGCTG
array_two	CAGCgtctaagaactttaaataatttctactgttgtagatCTCCAAATAGTATTGGCATAAAATTA
array_two	CGTTTAATTTTATGCCAATACTATTTGGAGatctacaacagtagaaattatttaaagttcttagac
array_two	CCTCgtctaagaactttaaataatttctactgttgtagatAAACAGTGCGCTTACCACTGATAATCAAGT
array_two	GATTATCAGTGGTAAGCGCACTGTTTatctacaacagtagaaattatttaaagttcttagac
array_two	gtctaagaactttaaataatttctactgttgtagatTCTTAATATAGGCGGCATACAGGAAG
array_two	ACTTCTTCCTGTATGCCGCCTATATTAAGAatctacaacagtagaaattatttaaagttcttagacACTT
array_two	AAGTgtctaagaactttaaataatttctactgttgtagatATGCCTAAAAGGGAGTTCTTAACATA
array_two	CGTTTATGTTAAGAACTCCCTTTTAGGCATatctacaacagtagaaattatttaaagttcttagac
array_two	CCTCgtctaagaactttaaataatttctactgttgtagatGTGTGGGGCTATTGTTTTATCCGTACCTCC
array_two	GTACGGATAAAACAATAGCCCCACACatctacaacagtagaaattatttaaagttcttagac
array_two	gtctaagaactttaaataatttctactgttgtagatAAAACGGTACGAAGATGATAACAATA
array_two	GGAGTATTGTTATCATCTTCGTACCGTTTTatctacaacagtagaaattatttaaagttcttagacGGAG
array_two	CTCCgtctaagaactttaaataatttctactgttgtagatTTCCATGCCTATTAATTTAGAACCTT
array_two	CGTTAAGGTTCTAAATTAATAGGCATGGAAatctacaacagtagaaattatttaaagttcttagac
array_two	CCTCgtctaagaactttaaataatttctactgttgtagatTTAATACGTTGACATATTGCAATTTAAGAT
array_two	TAAATTGCAATATGTCAACGTATTAAatctacaacagtagaaattatttaaagttcttagac
array_two	gtctaagaactttaaataatttctactgttgtagatGAGCCTCATAATCTGGAGGTCCCTGG
array_two	ATCTCCAGGGACCTCCAGATTATGAGGCTCatctacaacagtagaaattatttaaagttcttagacATCT
array_two	AGATgtctaagaactttaaataatttctactgttgtagatTACCGTAGGTTTAGCTGTTGACTAAT
array_two	CGTTATTAGTCAACAGCTAAACCTACGGTAatctacaacagtagaaattatttaaagttcttagac
array_two	CCTCgtctaagaactttaaataatttctactgttgtagatAGGGGTTGAGACCGATTAGCATAAGCACCA
array_two	GCTTATGCTAATCGGTCTCAACCCCTatctacaacagtagaaattatttaaagttcttagac
array_two	gtctaagaactttaaataatttctactgttgtagatCGATGAATCGAAGCGTAAAGGGAGTG
array_two	TGGTCACTCCCTTTACGCTTCGATTCATCGatctacaacagtagaaattatttaaagttcttagacTGGT
array_two	ACCAgtctaagaactttaaataatttctactgttgtagatTTGCAAATATGCAAATGGAATATATT
array_two	CGTTAATATATTCCATTTGCATATTTGCAAatctacaacagtagaaattatttaaagttcttagac
array_two	CCTCgtctaagaactttaaataatttctactgttgtagatGAGGAAACTCTATCCAAGACATATTAAGTG
array_two	TAATATGTCTTGGATAGAGTTTCCTCatctacaacagtagaaattatttaaagttcttagac
array_two	gtctaagaactttaaataatttctactgttgtagatATATTCGATGGTTTATACAGGATTAA
array_two	CACTTTAATCCTGTATAAACCATCGAATATatctacaacagtagaaattatttaaagttcttagacCACT
array_two	AGTGgtctaagaactttaaataatttctactgttgtagatAAATTGGATACAAGGATAGCATAGTG
array_two	CGTTCACTATGCTATCCTTGTATCCAATTTatctacaacagtagaaattatttaaagttcttagac
array_two	CCTCgtctaagaactttaaataatttctactgttgtagatTTTTGTTTGTGTTATCCCATTTTGGTGGTA
array_two	ACCAAAATGGGATAACACAAACAAAAatctacaacagtagaaattatttaaagttcttagac
array_two	gtctaagaactttaaataatttctactgttgtagatGGCTGATTAAAAAGTCGGTAGTATCT
array_two	TACCAGATACTACCGACTTTTTAATCAGCCatctacaacagtagaaattatttaaagttcttagacTACC
array_two	GGTAgtctaagaactttaaataatttctactgttgtagatTATGTAATGGAGAAATAATATTTTTG
array_two	CGTTCAAAAATATTATTTCTCCATTACATAatctacaacagtagaaattatttaaagttcttagac
array_two	CCTCgtctaagaactttaaataatttctactgttgtagatCTTCCTTAATGGTATTCTTATTAGGAGCGA
array_two	TCCTAATAAGAATACCATTAAGGAAGatctacaacagtagaaattatttaaagttcttagac
array_two	gtctaagaactttaaataatttctactgttgtagatTTGATTTGGAGATAACGTTTTTATTA
array_two	TCGCTAATAAAAACGTTATCTCCAAATCAAatctacaacagtagaaattatttaaagttcttagacTCGC
array_two	GCGAgtctaagaactttaaataatttctactgttgtagatTTATATACTTCTAATGGGCGTGGAGC
array_two	CGTTGCTCCACGCCCATTAGAAGTATATAAatctacaacagtagaaattatttaaagttcttagac
array_two	CCTCgtctaagaactttaaataatttctactgttgtagatCTTCCAAATAATATTCTTGTATTTGCAAAA
array_two	GCAAATACAAGAATATTATTTGGAAGatctacaacagtagaaattatttaaagttcttagac
array_two	gtctaagaactttaaataatttctactgttgtagatTGCCCCAACCTTTCTTTATTTTACCT
array_two	TTTTAGGTAAAATAAAGAAAGGTTGGGGCAatctacaacagtagaaattatttaaagttcttagacTTTT
array_two	AAAAgtctaagaactttaaataatttctactgttgtagatTCATGTGATTTTTTTCATAGTATTAG
array_two	CGTTCTAATACTATGAAAAAAATCACATGAatctacaacagtagaaattatttaaagttcttagac
array_two	CCTCgtctaagaactttaaataatttctactgttgtagatGACCGCTTCTCGCAGCAAGCGTTGCAATGA
array_two	TGCAACGCTTGCTGCGAGAAGCGGTCatctacaacagtagaaattatttaaagttcttagac
array_two	gtctaagaactttaaataatttctactgttgtagatCTTGAAAATCAACAAGATATTTTTAT
array_two	TCATATAAAAATATCTTGTTGATTTTCAAGatctacaacagtagaaattatttaaagttcttagacTCAT
array_two	ATGAgtctaagaactttaaataatttctactgttgtagatTACCTAATCACTTTAAAAAACGACGA
array_two	CGTTTCGTCGTTTTTTAAAGTGATTAGGTAatctacaacagtagaaattatttaaagttcttagac
array_three	CCTCgtctaagaactttaaataatttctactgttgtagatAAATTTCTCCTGATAGCAGGTGTCATCTAA
array_three	ATGACACCTGCTATCAGGAGAAATTTatctacaacagtagaaattatttaaagttcttagac
array_three	gtctaagaactttaaataatttctactgttgtagatGCAGATTAACTATTTAGAAGTGAAAC
array_three	TTAGGTTTCACTTCTAAATAGTTAATCTGCatctacaacagtagaaattatttaaagttcttagacTTAG
array_three	CTAAgtctaagaactttaaataatttctactgttgtagatTTTCATTGCACAAATGTGAAAAATAA
array_three	CGTTTTATTTTTCACATTTGTGCAATGAAAatctacaacagtagaaattatttaaagttcttagac
array_three	CCTCgtctaagaactttaaataatttctactgttgtagatAGGTAACAGGTAAATTGAGATGCAGAGACA
array_three	TCTGCATCTCAATTTACCTGTTACCTatctacaacagtagaaattatttaaagttcttagac
array_three	gtctaagaactttaaataatttctactgttgtagatGCATAAGAATTCTTGTTGTTTTCCAA
array_three	TGTCTTGGAAAACAACAAGAATTCTTATGCatctacaacagtagaaattatttaaagttcttagacTGTC
array_three	GACAgtctaagaactttaaataatttctactgttgtagatGGTATTAGAAAATAAGGTAATAACAA
array_three	CGTTTTGTTATTACCTTATTTTCTAATACCatctacaacagtagaaattatttaaagttcttagac
array_three	CCTCgtctaagaactttaaataatttctactgttgtagatAAGTTTCCTGCGTCTAATAAGAAAGAGCAC
array_three	TCTTTCTTATTAGACGCAGGAAACTTatctacaacagtagaaattatttaaagttcttagac
array_three	gtctaagaactttaaataatttctactgttgtagatAGTTGGTCGTGAGACCGCGCTTTCTA
array_three	GTGCTAGAAAGCGCGGTCTCACGACCAACTatctacaacagtagaaattatttaaagttcttagacGTGC
array_three	GCACgtctaagaactttaaataatttctactgttgtagatACTCTAATTGGCGGCTATATCGCATA
array_three	CGTTTATGCGATATAGCCGCCAATTAGAGTatctacaacagtagaaattatttaaagttcttagac
array_three	CCTCgtctaagaactttaaataatttctactgttgtagatGATGCCAAGAAAATGTATAAGGTAAAAATC
array_three	TTTACCTTATACATTTTCTTGGCATCatctacaacagtagaaattatttaaagttcttagac
array_three	gtctaagaactttaaataatttctactgttgtagatTCTGATGAAAGTGGGCATAGATGCTT
array_three	GATTAAGCATCTATGCCCACTTTCATCAGAatctacaacagtagaaattatttaaagttcttagacGATT
array_three	AATCgtctaagaactttaaataatttctactgttgtagatTGCCCGCAAACTAACTATTGCCTGTT
array_three	CGTTAACAGGCAATAGTTAGTTTGCGGGCAatctacaacagtagaaattatttaaagttcttagac
array_three	CCTCgtctaagaactttaaataatttctactgttgtagatCTGTACACTTTCTGCGCATCAGCGAGGTAA
array_three	CTCGCTGATGCGCAGAAAGTGTACAGatctacaacagtagaaattatttaaagttcttagac
array_three	gtctaagaactttaaataatttctactgttgtagatGAAGAGGGATGATACAACAGATACTC
array_three	TTACGAGTATCTGTTGTATCATCCCTCTTCatctacaacagtagaaattatttaaagttcttagacTTAC
array_three	GTAAgtctaagaactttaaataatttctactgttgtagatTAAGGGTTTTGCTAAGACCTCAAGAC
array_three	CGTTGTCTTGAGGTCTTAGCAAAACCCTTAatctacaacagtagaaattatttaaagttcttagac
array_three	CCTCgtctaagaactttaaataatttctactgttgtagatAACTCACACAATCTTCTAGTGATTTGTGAA
array_three	CAAATCACTAGAAGATTGTGTGAGTTatctacaacagtagaaattatttaaagttcttagac
array_three	gtctaagaactttaaataatttctactgttgtagatTTGTCTGGTGTGATAGGAATGCATCT
array_three	TTCAAGATGCATTCCTATCACACCAGACAAatctacaacagtagaaattatttaaagttcttagacTTCA
array_three	TGAAgtctaagaactttaaataatttctactgttgtagatTCTACGTAAGTCTGTGAAGATGTCAG
array_three	CGTTCTGACATCTTCACAGACTTACGTAGAatctacaacagtagaaattatttaaagttcttagac
array_three	CCTCgtctaagaactttaaataatttctactgttgtagatTGCTCAGAGAATCCGGAAGCCGCATCATTA
array_three	GATGCGGCTTCCGGATTCTCTGAGCAatctacaacagtagaaattatttaaagttcttagac
array_three	gtctaagaactttaaataatttctactgttgtagatTGGTGATGACAGGTGTCCTTGCATTT
array_three	TAATAAATGCAAGGACACCTGTCATCACCAatctacaacagtagaaattatttaaagttcttagacTAAT
array_three	ATTAgtctaagaactttaaataatttctactgttgtagatTCACTTTTTAGCTTTCTTTGTCACAG
array_three	CGTTCTGTGACAAAGAAAGCTAAAAAGTGAatctacaacagtagaaattatttaaagttcttagac
array_three	CCTCgtctaagaactttaaataatttctactgttgtagatTAAATCGGGAGTAAACTCTTTTGGGACCAG
array_three	TCCCAAAAGAGTTTACTCCCGATTTAatctacaacagtagaaattatttaaagttcttagac
array_three	gtctaagaactttaaataatttctactgttgtagatCTTCGAACTATCTTTTTTTGTGTGAT
array_three	CTGGATCACACAAAAAAAGATAGTTCGAAGatctacaacagtagaaattatttaaagttcttagacCTGG
array_three	CCAGgtctaagaactttaaataatttctactgttgtagatATACAATGTAAAAGATATTGCGCAAT
array_three	CGTTATTGCGCAATATCTTTTACATTGTATatctacaacagtagaaattatttaaagttcttagac
array_three	CCTCgtctaagaactttaaataatttctactgttgtagatCAAATGTCGTTTCGTTGTGATGGCGGAGGA
array_three	CCGCCATCACAACGAAACGACATTTGatctacaacagtagaaattatttaaagttcttagac
array_three	gtctaagaactttaaataatttctactgttgtagatCAGTCTTAGTCATAATTGAAAGTTTG
array_three	TCCTCAAACTTTCAATTATGACTAAGACTGatctacaacagtagaaattatttaaagttcttagacTCCT
array_three	AGGAgtctaagaactttaaataatttctactgttgtagatACTCGTGACGATGCGATATTCTTTCT
array_three	CGTTAGAAAGAATATCGCATCGTCACGAGTatctacaacagtagaaattatttaaagttcttagac
array_three	CCTCgtctaagaactttaaataatttctactgttgtagatATAAGTTGCAGGCATTTTTTGCTTGTACAA
array_three	ACAAGCAAAAAATGCCTGCAACTTATatctacaacagtagaaattatttaaagttcttagac
array_three	gtctaagaactttaaataatttctactgttgtagatGTACCCCCGTGGGGAGTATGTAATGT
array_three	TTGTACATTACATACTCCCCACGGGGGTACatctacaacagtagaaattatttaaagttcttagacTTGT
array_three	ACAAgtctaagaactttaaataatttctactgttgtagatAAATATAAGTATGGAATATCTGTAGA
array_three	CGTTTCTACAGATATTCCATACTTATATTTatctacaacagtagaaattatttaaagttcttagac
array_three	CCTCgtctaagaactttaaataatttctactgttgtagatCAGGATGAAGTTTATTGTAAATCAATTAGA
array_three	ATTGATTTACAATAAACTTCATCCTGatctacaacagtagaaattatttaaagttcttagac
array_three	gtctaagaactttaaataatttctactgttgtagatATTTAATGCAAGACGAGGTAAAATAC
array_three	TCTAGTATTTTACCTCGTCTTGCATTAAATatctacaacagtagaaattatttaaagttcttagacTCTA
array_three	TAGAgtctaagaactttaaataatttctactgttgtagatCAATCTATTCAAATTCAGCGACAAAG
array_three	CGTTCTTTGTCGCTGAATTTGAATAGATTGatctacaacagtagaaattatttaaagttcttagac
array_three	CCTCgtctaagaactttaaataatttctactgttgtagatGGTGACACTACTAAAAATGAAAGCTGCGGA
array_three	CAGCTTTCATTTTTAGTAGTGTCACCatctacaacagtagaaattatttaaagttcttagac
array_three	gtctaagaactttaaataatttctactgttgtagatTCACTTTAATTAGGTTTATCCGATTA
array_three	TCCGTAATCGGATAAACCTAATTAAAGTGAatctacaacagtagaaattatttaaagttcttagacTCCG
array_three	CGGAgtctaagaactttaaataatttctactgttgtagatAATCCTCAATTGGATATTAAAAGAGG
array_three	CGTTCCTCTTTTAATATCCAATTGAGGATTatctacaacagtagaaattatttaaagttcttagac
array_three	CCTCgtctaagaactttaaataatttctactgttgtagatACAGACTGTTTTTTGTGCTAAGTTCTCATA
array_three	AGAACTTAGCACAAAAAACAGTCTGTatctacaacagtagaaattatttaaagttcttagac
array_three	gtctaagaactttaaataatttctactgttgtagatGCAAAAAAGATGGTAAATCTATTGCT
array_three	TATGAGCAATAGATTTACCATCTTTTTTGCatctacaacagtagaaattatttaaagttcttagacTATG
array_three	CATAgtctaagaactttaaataatttctactgttgtagatAAACTAATTAGTATATTTGCGCACGA
array_three	CGTTTCGTGCGCAAATATACTAATTAGTTTatctacaacagtagaaattatttaaagttcttagac
array_three	CCTCgtctaagaactttaaataatttctactgttgtagatTAGATTGAGCCGAAAAAGGAAAGAAACAGC
array_three	TTTCTTTCCTTTTTCGGCTCAATCTAatctacaacagtagaaattatttaaagttcttagac
array_three	gtctaagaactttaaataatttctactgttgtagatAAGGTTTAAAGATTATGGCAAAGAAA
array_three	GCTGTTTCTTTGCCATAATCTTTAAACCTTatctacaacagtagaaattatttaaagttcttagacGCTG
array_three	CAGCgtctaagaactttaaataatttctactgttgtagatTTTAGAAAGATCGGCAATGCCGATGT
array_three	CGTTACATCGGCATTGCCGATCTTTCTAAAatctacaacagtagaaattatttaaagttcttagac
array_three	CCTCgtctaagaactttaaataatttctactgttgtagatTAAAATAGTACAGGATGGCTATGAAGAAGT
array_three	CTTCATAGCCATCCTGTACTATTTTAatctacaacagtagaaattatttaaagttcttagac
array_three	gtctaagaactttaaataatttctactgttgtagatCAAAGATAGGGGTTTGTTCAACAAAT
array_three	ACTTATTTGTTGAACAAACCCCTATCTTTGatctacaacagtagaaattatttaaagttcttagacACTT
array_three	AAGTgtctaagaactttaaataatttctactgttgtagatATCTTAACGTTTACTATCCTTCATTG
array_three	CGTTCAATGAAGGATAGTAAACGTTAAGATatctacaacagtagaaattatttaaagttcttagac
array_three	CCTCgtctaagaactttaaataatttctactgttgtagatTGCTTTCGCAATAAATATTAATTTATCTCC
array_three	ATAAATTAATATTTATTGCGAAAGCAatctacaacagtagaaattatttaaagttcttagac
array_three	gtctaagaactttaaataatttctactgttgtagatATCTCACCATACCCCATGCGACTCTC
array_three	GGAGGAGAGTCGCATGGGGTATGGTGAGATatctacaacagtagaaattatttaaagttcttagacGGAG
array_three	CTCCgtctaagaactttaaataatttctactgttgtagatACGGGAGGATACTTGTGAAAGTCTTG
array_three	CGTTCAAGACTTTCACAAGTATCCTCCCGTatctacaacagtagaaattatttaaagttcttagac
array_three	CCTCgtctaagaactttaaataatttctactgttgtagatTTATCTGCTCTCATAAATCTGGTAAAAGAT
array_three	TTTACCAGATTTATGAGAGCAGATAAatctacaacagtagaaattatttaaagttcttagac
array_three	gtctaagaactttaaataatttctactgttgtagatTATTTTCTGATATTGATACTTTGGTG
array_three	ATCTCACCAAAGTATCAATATCAGAAAATAatctacaacagtagaaattatttaaagttcttagacATCT
array_three	AGATgtctaagaactttaaataatttctactgttgtagatTTATATACCTCATGGGCGTGGAGCTA
array_three	CGTTTAGCTCCACGCCCATGAGGTATATAAatctacaacagtagaaattatttaaagttcttagac
array_three	CCTCgtctaagaactttaaataatttctactgttgtagatGAATAGTACATGCACTTAATAACCTTACCA
array_three	AAGGTTATTAAGTGCATGTACTATTCatctacaacagtagaaattatttaaagttcttagac
array_three	gtctaagaactttaaataatttctactgttgtagatTGAAAACTCTTAGCAACAGCCCTCCG
array_three	TGGTCGGAGGGCTGTTGCTAAGAGTTTTCAatctacaacagtagaaattatttaaagttcttagacTGGT
array_three	ACCAgtctaagaactttaaataatttctactgttgtagatGGGTATAAAAATACCAAGTCCTATTA
array_three	CGTTTAATAGGACTTGGTATTTTTATACCCatctacaacagtagaaattatttaaagttcttagac
array_three	CCTCgtctaagaactttaaataatttctactgttgtagatACACTGCAAAGATACAAAATGTTTTTAGTG
array_three	AAAAACATTTTGTATCTTTGCAGTGTatctacaacagtagaaattatttaaagttcttagac
array_three	gtctaagaactttaaataatttctactgttgtagatAAAACGTGGAGGGCAAAAAAAGAGGA
array_three	CACTTCCTCTTTTTTTGCCCTCCACGTTTTatctacaacagtagaaattatttaaagttcttagacCACT
array_three	AGTGgtctaagaactttaaataatttctactgttgtagatCAGTACCGTATCAAACGTTATCAAGC
array_three	CGTTGCTTGATAACGTTTGATACGGTACTGatctacaacagtagaaattatttaaagttcttagac
array_three	CCTCgtctaagaactttaaataatttctactgttgtagatTACTATGAGAGAAAAGAAACTGAATAGGTA
array_three	TATTCAGTTTCTTTTCTCTCATAGTAatctacaacagtagaaattatttaaagttcttagac
array_three	gtctaagaactttaaataatttctactgttgtagatCCAAGCTTTCCAACTATTTTGTTTGT
array_three	TACCACAAACAAAATAGTTGGAAAGCTTGGatctacaacagtagaaattatttaaagttcttagacTACC
array_three	GGTAgtctaagaactttaaataatttctactgttgtagatAACCTCGTAGAGCAAATACTTTCCAG
array_three	CGTTCTGGAAAGTATTTGCTCTACGAGGTTatctacaacagtagaaattatttaaagttcttagac
array_three	CCTCgtctaagaactttaaataatttctactgttgtagatAACCTCGTAGAGCAAATACTTTCCAGGCGA
array_three	CTGGAAAGTATTTGCTCTACGAGGTTatctacaacagtagaaattatttaaagttcttagac
array_three	gtctaagaactttaaataatttctactgttgtagatTTTGCTAATTTTGCATTGCTTTTAAG
array_three	TCGCCTTAAAAGCAATGCAAAATTAGCAAAatctacaacagtagaaattatttaaagttcttagacTCGC
array_three	GCGAgtctaagaactttaaataatttctactgttgtagatAATAACAACCACAATTCAGAGCAACA
array_three	CGTTTGTTGCTCTGAATTGTGGTTGTTATTatctacaacagtagaaattatttaaagttcttagac
array_three	CCTCgtctaagaactttaaataatttctactgttgtagatTACCCTTGAGTGTACTTTGAAATAAAAAAA
array_three	TTTATTTCAAAGTACACTCAAGGGTAatctacaacagtagaaattatttaaagttcttagac
array_three	gtctaagaactttaaataatttctactgttgtagatTCTCTCACGCCGATACCTCAATTCGT
array_three	TTTTACGAATTGAGGTATCGGCGTGAGAGAatctacaacagtagaaattatttaaagttcttagacTTTT
array_three	AAAAgtctaagaactttaaataatttctactgttgtagatTCTTTGGCTGTTTGAAACTTCGAACA
array_three	CGTTTGTTCGAAGTTTCAAACAGCCAAAGAatctacaacagtagaaattatttaaagttcttagac
array_three	CCTCgtctaagaactttaaataatttctactgttgtagatTTCATAAACAACGAGACATAAACGCAATGA
array_three	TGCGTTTATGTCTCGTTGTTTATGAAatctacaacagtagaaattatttaaagttcttagac
array_three	gtctaagaactttaaataatttctactgttgtagatCTGATAGGTATATCATGTTGATTTTG
array_three	TCATCAAAATCAACATGATATACCTATCAGatctacaacagtagaaattatttaaagttcttagacTCAT
array_three	ATGAgtctaagaactttaaataatttctactgttgtagatTGGATGCTTATTTTCGGGTTTGTGTT
array_three	CGTTAACACAAACCCGAAAATAAGCATCCAatctacaacagtagaaattatttaaagttcttagac
array_four	CCTCgtctaagaactttaaataatttctactgttgtagatTTTAGTCACCAAAGGACTAAAGATAACTAA
array_four	TTATCTTTAGTCCTTTGGTGACTAAAatctacaacagtagaaattatttaaagttcttagac
array_four	gtctaagaactttaaataatttctactgttgtagatAGGGTATTATTCGGCCTTATTTTTTT
array_four	TTAGAAAAAAATAAGGCCGAATAATACCCTatctacaacagtagaaattatttaaagttcttagacTTAG
array_four	CTAAgtctaagaactttaaataatttctactgttgtagatATATTAACGTGTAAGTAATTTAATCA
array_four	CGTTTGATTAAATTACTTACACGTTAATATatctacaacagtagaaattatttaaagttcttagac
array_four	CCTCgtctaagaactttaaataatttctactgttgtagatGGATATAATGCAATAAATGAATGATTGACA
array_four	AATCATTCATTTATTGCATTATATCCatctacaacagtagaaattatttaaagttcttagac
array_four	gtctaagaactttaaataatttctactgttgtagatCCGCGAATCTGAAAAATTGGGGGAAG
array_four	TGTCCTTCCCCCAATTTTTCAGATTCGCGGatctacaacagtagaaattatttaaagttcttagacTGTC
array_four	GACAgtctaagaactttaaataatttctactgttgtagatTTACTATAATGAACTGTGGTTTGATT
array_four	CGTTAATCAAACCACAGTTCATTATAGTAAatctacaacagtagaaattatttaaagttcttagac
array_four	CCTCgtctaagaactttaaataatttctactgttgtagatAGAGAGTTACAACAAAATACATTGTTGCAC
array_four	AACAATGTATTTTGTTGTAACTCTCTatctacaacagtagaaattatttaaagttcttagac
array_four	gtctaagaactttaaataatttctactgttgtagatCATCACCAAATCGTTACCTGCATCTT
array_four	GTGCAAGATGCAGGTAACGATTTGGTGATGatctacaacagtagaaattatttaaagttcttagacGTGC
array_four	GCACgtctaagaactttaaataatttctactgttgtagatCTATATTCTAAATATTGCCTACATTT
array_four	CGTTAAATGTAGGCAATATTTAGAATATAGatctacaacagtagaaattatttaaagttcttagac
array_four	CCTCgtctaagaactttaaataatttctactgttgtagatTCACTTAATGATTTAAGGTTAATATCAATC
array_four	GATATTAACCTTAAATCATTAAGTGAatctacaacagtagaaattatttaaagttcttagac
array_four	gtctaagaactttaaataatttctactgttgtagatCCGCCCCTTTCGGATTGTATGCCAGC
array_four	GATTGCTGGCATACAATCCGAAAGGGGCGGatctacaacagtagaaattatttaaagttcttagacGATT
array_four	AATCgtctaagaactttaaataatttctactgttgtagatTCAAAGACAAGTAGTAACACGCCTGT
array_four	CGTTACAGGCGTGTTACTACTTGTCTTTGAatctacaacagtagaaattatttaaagttcttagac
array_four	CCTCgtctaagaactttaaataatttctactgttgtagatAAGCACCCGGAGGGACACCGGGTGCTGTAA
array_four	AGCACCCGGTGTCCCTCCGGGTGCTTatctacaacagtagaaattatttaaagttcttagac
array_four	gtctaagaactttaaataatttctactgttgtagatCCACAGAAAGTTTCATTATAGATAGA
array_four	TTACTCTATCTATAATGAAACTTTCTGTGGatctacaacagtagaaattatttaaagttcttagacTTAC
array_four	GTAAgtctaagaactttaaataatttctactgttgtagatTTTCTTCGGTTTGCCTTTCTTTTCAG
array_four	CGTTCTGAAAAGAAAGGCAAACCGAAGAAAatctacaacagtagaaattatttaaagttcttagac
array_four	CCTCgtctaagaactttaaataatttctactgttgtagatGCTCGCATCATTATAATTGACTGATATGAA
array_four	TATCAGTCAATTATAATGATGCGAGCatctacaacagtagaaattatttaaagttcttagac
array_four	gtctaagaactttaaataatttctactgttgtagatTCACGCCGCTTTGGGAGCAGGGGGTC
array_four	TTCAGACCCCCTGCTCCCAAAGCGGCGTGAatctacaacagtagaaattatttaaagttcttagacTTCA
array_four	TGAAgtctaagaactttaaataatttctactgttgtagatAAAGAACGCTCTTTTGGGGGCTTCAT
array_four	CGTTATGAAGCCCCCAAAAGAGCGTTCTTTatctacaacagtagaaattatttaaagttcttagac
array_four	CCTCgtctaagaactttaaataatttctactgttgtagatGGCTCACGCACATGAACCGAATGGATATTA
array_four	ATCCATTCGGTTCATGTGCGTGAGCCatctacaacagtagaaattatttaaagttcttagac
array_four	gtctaagaactttaaataatttctactgttgtagatTTAGGGAAGTACATTCATTAAGAATC
array_four	TAATGATTCTTAATGAATGTACTTCCCTAAatctacaacagtagaaattatttaaagttcttagacTAAT
array_four	ATTAgtctaagaactttaaataatttctactgttgtagatCACGTGCGTAAGCCGTCCAGTTCACA
array_four	CGTTTGTGAACTGGACGGCTTACGCACGTGatctacaacagtagaaattatttaaagttcttagac
array_four	CCTCgtctaagaactttaaataatttctactgttgtagatATCCTTTGTGTCATAGTATTAGTCACCCAG
array_four	GTGACTAATACTATGACACAAAGGATatctacaacagtagaaattatttaaagttcttagac
array_four	gtctaagaactttaaataatttctactgttgtagatTGAAGTGAGATTTCACTATCAAAAGT
array_four	CTGGACTTTTGATAGTGAAATCTCACTTCAatctacaacagtagaaattatttaaagttcttagacCTGG
array_four	CCAGgtctaagaactttaaataatttctactgttgtagatTATCCGACATGGATGGAGTTTGGCTA
array_four	CGTTTAGCCAAACTCCATCCATGTCGGATAatctacaacagtagaaattatttaaagttcttagac
array_four	CCTCgtctaagaactttaaataatttctactgttgtagatTAAAGTCCTTGGAAAGGATTTATGTAAGGA
array_four	TACATAAATCCTTTCCAAGGACTTTAatctacaacagtagaaattatttaaagttcttagac
array_four	gtctaagaactttaaataatttctactgttgtagatTTCAAATGACAAATTATTGTTACCTT
array_four	TCCTAAGGTAACAATAATTTGTCATTTGAAatctacaacagtagaaattatttaaagttcttagacTCCT
array_four	AGGAgtctaagaactttaaataatttctactgttgtagatCTCTGTTCTTGTTTGGATTATCAGCA
array_four	CGTTTGCTGATAATCCAAACAAGAACAGAGatctacaacagtagaaattatttaaagttcttagac
array_four	CCTCgtctaagaactttaaataatttctactgttgtagatTTGTTTCCATCTTTACCTTATATATTACAA
array_four	AATATATAAGGTAAAGATGGAAACAAatctacaacagtagaaattatttaaagttcttagac
array_four	gtctaagaactttaaataatttctactgttgtagatGATATTGGATATGTTTTGGGCTTTAT
array_four	TTGTATAAAGCCCAAAACATATCCAATATCatctacaacagtagaaattatttaaagttcttagacTTGT
array_four	ACAAgtctaagaactttaaataatttctactgttgtagatTATGAGCCGATTGTTTGGTGTAGGTC
array_four	CGTTGACCTACACCAAACAATCGGCTCATAatctacaacagtagaaattatttaaagttcttagac
array_four	CCTCgtctaagaactttaaataatttctactgttgtagatATGAAGGGGTGTCAAAAGAACTAAAGTAGA
array_four	CTTTAGTTCTTTTGACACCCCTTCATatctacaacagtagaaattatttaaagttcttagac
array_four	gtctaagaactttaaataatttctactgttgtagatCATCTCGAATGGGGGTGACTAAAAAG
array_four	TCTACTTTTTAGTCACCCCCATTCGAGATGatctacaacagtagaaattatttaaagttcttagacTCTA
array_four	TAGAgtctaagaactttaaataatttctactgttgtagatCCGCCGCTGATTCACTTTTTATTCCA
array_four	CGTTTGGAATAAAAAGTGAATCAGCGGCGGatctacaacagtagaaattatttaaagttcttagac
array_four	CCTCgtctaagaactttaaataatttctactgttgtagatAAAAACAGAAAGGGATGCCGTAGTATCGGA
array_four	ATACTACGGCATCCCTTTCTGTTTTTatctacaacagtagaaattatttaaagttcttagac
array_four	gtctaagaactttaaataatttctactgttgtagatCAGACTTGAGGTACAGGTTCAAATCC
array_four	TCCGGGATTTGAACCTGTACCTCAAGTCTGatctacaacagtagaaattatttaaagttcttagacTCCG
array_four	CGGAgtctaagaactttaaataatttctactgttgtagatACGTGCCCCGTTTCTCTTTTCGCCTG
array_four	CGTTCAGGCGAAAAGAGAAACGGGGCACGTatctacaacagtagaaattatttaaagttcttagac
array_four	CCTCgtctaagaactttaaataatttctactgttgtagatACATAAGCAGAATGTCGTAGAGAAGACATA
array_four	TCTTCTCTACGACATTCTGCTTATGTatctacaacagtagaaattatttaaagttcttagac
array_four	gtctaagaactttaaataatttctactgttgtagatTTTAAGGAAAAGCATAGCTCAGTTGG
array_four	TATGCCAACTGAGCTATGCTTTTCCTTAAAatctacaacagtagaaattatttaaagttcttagacTATG
array_four	CATAgtctaagaactttaaataatttctactgttgtagatGGACGACCATAGGTCGCGGGTTCGAC
array_four	CGTTGTCGAACCCGCGACCTATGGTCGTCCatctacaacagtagaaattatttaaagttcttagac
array_four	CCTCgtctaagaactttaaataatttctactgttgtagatAATAAAGTCTATAAATCAATGACTGTCAGC
array_four	ACAGTCATTGATTTATAGACTTTATTatctacaacagtagaaattatttaaagttcttagac
array_four	gtctaagaactttaaataatttctactgttgtagatTGCCACCGCACTGGCACTGTTATGCC
array_four	GCTGGGCATAACAGTGCCAGTGCGGTGGCAatctacaacagtagaaattatttaaagttcttagacGCTG
array_four	CAGCgtctaagaactttaaataatttctactgttgtagatAGATTACATTCACTGAGGTAATGCCT
array_four	CGTTAGGCATTACCTCAGTGAATGTAATCTatctacaacagtagaaattatttaaagttcttagac
array_four	CCTCgtctaagaactttaaataatttctactgttgtagatTAACACAACGATTTTAAGCAAAGTTTAAGT
array_four	AAACTTTGCTTAAAATCGTTGTGTTAatctacaacagtagaaattatttaaagttcttagac
array_four	gtctaagaactttaaataatttctactgttgtagatGCGCTGCAAATAGCATCGTGTAATGT
array_four	ACTTACATTACACGATGCTATTTGCAGCGCatctacaacagtagaaattatttaaagttcttagacACTT
array_four	AAGTgtctaagaactttaaataatttctactgttgtagatTATACTTTGACGTAACCTGTCGGTTC
array_four	CGTTGAACCGACAGGTTACGTCAAAGTATAatctacaacagtagaaattatttaaagttcttagac
array_four	CCTCgtctaagaactttaaataatttctactgttgtagatAATGAGAAAGTATTTCATCCCGAAAACTCC
array_four	TTTTCGGGATGAAATACTTTCTCATTatctacaacagtagaaattatttaaagttcttagac
array_four	gtctaagaactttaaataatttctactgttgtagatATTTCCCTATATTCCGGCATATTTAT
array_four	GGAGATAAATATGCCGGAATATAGGGAAATatctacaacagtagaaattatttaaagttcttagacGGAG
array_four	CTCCgtctaagaactttaaataatttctactgttgtagatCACATGAAATCATAATCAATGGAACA
array_four	CGTTTGTTCCATTGATTATGATTTCATGTGatctacaacagtagaaattatttaaagttcttagac
array_four	CCTCgtctaagaactttaaataatttctactgttgtagatGATAAACCATGAGAAAACAAGAAAAAAGAT
array_four	TTTTTCTTGTTTTCTCATGGTTTATCatctacaacagtagaaattatttaaagttcttagac
array_four	gtctaagaactttaaataatttctactgttgtagatTGGTATTCGAAATGAATATTTGATTT
array_four	ATCTAAATCAAATATTCATTTCGAATACCAatctacaacagtagaaattatttaaagttcttagacATCT
array_four	AGATgtctaagaactttaaataatttctactgttgtagatTCCCCCTCCGAAAAGAGAGCTGTCAG
array_four	CGTTCTGACAGCTCTCTTTTCGGAGGGGGAatctacaacagtagaaattatttaaagttcttagac
array_four	CCTCgtctaagaactttaaataatttctactgttgtagatTGGCAAAGATATGGTTTTAACCTAAAACCA
array_four	TTTAGGTTAAAACCATATCTTTGCCAatctacaacagtagaaattatttaaagttcttagac
array_four	gtctaagaactttaaataatttctactgttgtagatATCACATTTACATTCCGCAAGGATCT
array_four	TGGTAGATCCTTGCGGAATGTAAATGTGATatctacaacagtagaaattatttaaagttcttagacTGGT
array_four	ACCAgtctaagaactttaaataatttctactgttgtagatTCCGGCATATTCATGTCAGAGTTGAT
array_four	CGTTATCAACTCTGACATGAATATGCCGGAatctacaacagtagaaattatttaaagttcttagac
array_four	CCTCgtctaagaactttaaataatttctactgttgtagatACGACCGTGAGCAGCTCTTACCACGGAGTG
array_four	CCGTGGTAAGAGCTGCTCACGGTCGTatctacaacagtagaaattatttaaagttcttagac
array_four	gtctaagaactttaaataatttctactgttgtagatTTTATCTCCCTATTATAGTTTATCTT
array_four	CACTAAGATAAACTATAATAGGGAGATAAAatctacaacagtagaaattatttaaagttcttagacCACT
array_four	AGTGgtctaagaactttaaataatttctactgttgtagatACGGACGTGAGCAACGCTTACCACGG
array_four	CGTTCCGTGGTAAGCGTTGCTCACGTCCGTatctacaacagtagaaattatttaaagttcttagac
array_four	CCTCgtctaagaactttaaataatttctactgttgtagatCGGTTGACAAACTTGTAAACAGCAGAGGTA
array_four	TCTGCTGTTTACAAGTTTGTCAACCGatctacaacagtagaaattatttaaagttcttagac
array_four	gtctaagaactttaaataatttctactgttgtagatAACTGTTTATAAGTTATGATTAATAA
array_four	TACCTTATTAATCATAACTTATAAACAGTTatctacaacagtagaaattatttaaagttcttagacTACC
array_four	GGTAgtctaagaactttaaataatttctactgttgtagatTGACACAAAGTATGGGTTGTGATATA
array_four	CGTTTATATCACAACCCATACTTTGTGTCAatctacaacagtagaaattatttaaagttcttagac
array_four	CCTCgtctaagaactttaaataatttctactgttgtagatTCGTATTGGTGACGAGACCTTGACTAGCGA
array_four	TAGTCAAGGTCTCGTCACCAATACGAatctacaacagtagaaattatttaaagttcttagac
array_four	gtctaagaactttaaataatttctactgttgtagatTGTAATAATATTGAATAGTCATTTAA
array_four	TCGCTTAAATGACTATTCAATATTATTACAatctacaacagtagaaattatttaaagttcttagacTCGC
array_four	GCGAgtctaagaactttaaataatttctactgttgtagatCGTGCATCCGGAGTACTTGATAAAGA
array_four	CGTTTCTTTATCAAGTACTCCGGATGCACGatctacaacagtagaaattatttaaagttcttagac
array_four	CCTCgtctaagaactttaaataatttctactgttgtagatTGGGTTTATTTTAGGTAAAAGGTTAGAAAA
array_four	CTAACCTTTTACCTAAAATAAACCCAatctacaacagtagaaattatttaaagttcttagac
array_four	gtctaagaactttaaataatttctactgttgtagatAGAACGAGTAAGCAAGCAAATACCAC
array_four	TTTTGTGGTATTTGCTTGCTTACTCGTTCTatctacaacagtagaaattatttaaagttcttagacTTTT
array_four	AAAAgtctaagaactttaaataatttctactgttgtagatGTTTTCAAGTTTATCCTCCGGTTAAA
array_four	CGTTTTTAACCGGAGGATAAACTTGAAAACatctacaacagtagaaattatttaaagttcttagac
mature_one	atctttgcagtaatttctactgttgtagatGAGTTAAGGATGTGTAAATTccggcttatcggtcagtttcacctgattta
mature_one	atctttgcagtaatttctactgttgtagatAACTGTGTCATGCTCTATTCccggcttatcggtcagtttcacctgattta
mature_one	atctttgcagtaatttctactgttgtagatTCATTCAATCTCATCGGTCTccggcttatcggtcagtttcacctgattta
mature_one	atctttgcagtaatttctactgttgtagatCTGTTTTCAGACTGCAAATTccggcttatcggtcagtttcacctgattta
mature_one	atctttgcagtaatttctactgttgtagatCAGTCTGAAAACAGGAAATGccggcttatcggtcagtttcacctgattta
mature_one	atctttgcagtaatttctactgttgtagatAGACTGCAAATTTACGAATAccggcttatcggtcagtttcacctgattta
mature_one	atctttgcagtaatttctactgttgtagatTTCGTAAATTTGCAGTCTGAccggcttatcggtcagtttcacctgattta
mature_one	atctttgcagtaatttctactgttgtagatCTCAACATTATTGTAAAGGTccggcttatcggtcagtttcacctgattta
mature_one	atctttgcagtaatttctactgttgtagatTGGTTATTCTCAATATTTTGccggcttatcggtcagtttcacctgattta
mature_one	atctttgcagtaatttctactgttgtagatCATTCAATTATACATCTCTTccggcttatcggtcagtttcacctgattta
mature_one	atctttgcagtaatttctactgttgtagatTTGTAAAGGTCTCCGCGATGccggcttatcggtcagtttcacctgattta
mature_one	atctttgcagtaatttctactgttgtagatTGTAAGATGCTGATAATGAGccggcttatcggtcagtttcacctgattta
mature_one	atctttgcagtaatttctactgttgtagatTGCGGTGTCATAGGAATTGAccggcttatcggtcagtttcacctgattta
mature_one	atctttgcagtaatttctactgttgtagatCAGCATATATGCGGTGAATTccggcttatcggtcagtttcacctgattta
mature_one	atctttgcagtaatttctactgttgtagatCTGTTCGGGTATATCCGGGAccggcttatcggtcagtttcacctgattta
mature_one	atctttgcagtaatttctactgttgtagatTATATAACATAGCGTTCGCAccggcttatcggtcagtttcacctgattta
mature_one	atctttgcagtaatttctactgttgtagatAAAGAGAAGAGATTTATGCGccggcttatcggtcagtttcacctgattta
mature_one	atctttgcagtaatttctactgttgtagatTATAGCTTGATGGCAAGGATccggcttatcggtcagtttcacctgattta
mature_one	atctttgcagtaatttctactgttgtagatTGCTACTATTATAGTTAACAccggcttatcggtcagtttcacctgattta
mature_one	atctttgcagtaatttctactgttgtagatTGGGGACCTGCCGGTACTGTccggcttatcggtcagtttcacctgattta
mature_one	atctttgcagtaatttctactgttgtagatTGTTTAAAGAGCATGTATCTccggcttatcggtcagtttcacctgattta
mature_one	atctttgcagtaatttctactgttgtagatTATACAAGGTTGTAGAAGATccggcttatcggtcagtttcacctgattta
mature_one	atctttgcagtaatttctactgttgtagatATTGTTGCTGTTTTATATACccggcttatcggtcagtttcacctgattta
mature_one	atctttgcagtaatttctactgttgtagatGTACTGTATCCGTTTCTCTAccggcttatcggtcagtttcacctgattta
mature_one	atctttgcagtaatttctactgttgtagatCATCGTTTTAGTACTGTATCccggcttatcggtcagtttcacctgattta
mature_one	atctttgcagtaatttctactgttgtagatTCTATGAACCTTGGTTCTTAccggcttatcggtcagtttcacctgattta
mature_one	atctttgcagtaatttctactgttgtagatAGTGGCAGGGTATATATCCTccggcttatcggtcagtttcacctgattta
mature_one	atctttgcagtaatttctactgttgtagatGCAATACCACTTGGGAATATccggcttatcggtcagtttcacctgattta
mature_one	atctttgcagtaatttctactgttgtagatTTTTAGCCGGTGGTTCAGGTccggcttatcggtcagtttcacctgattta
mature_one	atctttgcagtaatttctactgttgtagatTCAATTGCACTGCAAAGGTAccggcttatcggtcagtttcacctgattta
mature_one	atctttgcagtaatttctactgttgtagatTACCTTTGCAGTGCAATTGAccggcttatcggtcagtttcacctgattta
mature_one	atctttgcagtaatttctactgttgtagatCAGTGCAATTGAGAAATTGCccggcttatcggtcagtttcacctgattta
mature_one	atctttgcagtaatttctactgttgtagatTCGGGGACAAATATAGACACccggcttatcggtcagtttcacctgattta
mature_one	atctttgcagtaatttctactgttgtagatTCCCCGATAAATAACAAAAGccggcttatcggtcagtttcacctgattta
mature_one	atctttgcagtaatttctactgttgtagatTTATTTATCGGGGACAAATAccggcttatcggtcagtttcacctgattta
mature_one	atctttgcagtaatttctactgttgtagatTTGTTTCAAACAAAGTGTCTccggcttatcggtcagtttcacctgattta
mature_one	atctttgcagtaatttctactgttgtagatATTTGCAAAGTTCACAGAAGccggcttatcggtcagtttcacctgattta
mature_one	atctttgcagtaatttctactgttgtagatCAAATTAACCAAGAAAAATCccggcttatcggtcagtttcacctgattta
mature_one	atctttgcagtaatttctactgttgtagatACCAAGAAAAATCTTATGTTccggcttatcggtcagtttcacctgattta
mature_one	atctttgcagtaatttctactgttgtagatTGTTATATAACATAGATTAAccggcttatcggtcagtttcacctgattta
mature_one	atctttgcagtaatttctactgttgtagatCAGATTTCGCAAAAGCCCGTccggcttatcggtcagtttcacctgattta
mature_one	atctttgcagtaatttctactgttgtagatTGCCCATACCCCATCTTAGCccggcttatcggtcagtttcacctgattta
mature_one	atctttgcagtaatttctactgttgtagatCGAAATCTGCAAATTATTTCccggcttatcggtcagtttcacctgattta
mature_one	atctttgcagtaatttctactgttgtagatAGAGAAATAATTTGCAGATTccggcttatcggtcagtttcacctgattta
mature_one	atctttgcagtaatttctactgttgtagatCAAAGTTCACAGAAGTCCGTccggcttatcggtcagtttcacctgattta
mature_one	atctttgcagtaatttctactgttgtagatAGGTTAACAAAGGTTGGAGCccggcttatcggtcagtttcacctgattta
mature_one	atctttgcagtaatttctactgttgtagatCAAAGATACGGACTTCTGTGccggcttatcggtcagtttcacctgattta
mature_one	atctttgcagtaatttctactgttgtagatACAGAAGTCCGTATCTTTGCccggcttatcggtcagtttcacctgattta
mature_one	atctttgcagtaatttctactgttgtagatGAGCAGATAGTTTGTCTGATccggcttatcggtcagtttcacctgattta
mature_one	atctttgcagtaatttctactgttgtagatTTAACAGAATCAGACAAACTccggcttatcggtcagtttcacctgattta
mature_one	atctttgcagtaatttctactgttgtagatTAGTAAGAAAACATCTTTTCccggcttatcggtcagtttcacctgattta
mature_one	atctttgcagtaatttctactgttgtagatACAGAATCAGACAAACTATCccggcttatcggtcagtttcacctgattta
mature_one	atctttgcagtaatttctactgttgtagatCACATAGACCGCAAAGGTAAccggcttatcggtcagtttcacctgattta
mature_one	atctttgcagtaatttctactgttgtagatGCTGCAAACTATAGCATAATccggcttatcggtcagtttcacctgattta
mature_one	atctttgcagtaatttctactgttgtagatCGGTCTATGTGTAAAGCTAAccggcttatcggtcagtttcacctgattta
mature_one	atctttgcagtaatttctactgttgtagatTTCAACGGTTCTGTATATATccggcttatcggtcagtttcacctgattta
mature_one	atctttgcagtaatttctactgttgtagatAAAAGAGGCTTTGTTCAACGccggcttatcggtcagtttcacctgattta
mature_one	atctttgcagtaatttctactgttgtagatATCTGTTATATTTATGTGTTccggcttatcggtcagtttcacctgattta
mature_one	atctttgcagtaatttctactgttgtagatAATTCATCCCATCGAACTATccggcttatcggtcagtttcacctgattta
mature_one	atctttgcagtaatttctactgttgtagatATCCCATCGAACTATTCTCCccggcttatcggtcagtttcacctgattta
mature_one	atctttgcagtaatttctactgttgtagatGAGCATGAAGTATCTGTTGCccggcttatcggtcagtttcacctgattta
mature_one	atctttgcagtaatttctactgttgtagatAGCAAGTGCTACATTCAGATccggcttatcggtcagtttcacctgattta
mature_one	atctttgcagtaatttctactgttgtagatCTTATGAAAAGACCAAGAATccggcttatcggtcagtttcacctgattta
mature_one	atctttgcagtaatttctactgttgtagatATAAGCAAATGTACATATTTccggcttatcggtcagtttcacctgattta
mature_one	atctttgcagtaatttctactgttgtagatTGAAAAGACCAAGAATGCCCccggcttatcggtcagtttcacctgattta
mature_one	atctttgcagtaatttctactgttgtagatTAGGATTGGCACAAAGATAAccggcttatcggtcagtttcacctgattta
mature_one	atctttgcagtaatttctactgttgtagatATTATCTTTGTGCCAATCCTccggcttatcggtcagtttcacctgattta
mature_one	atctttgcagtaatttctactgttgtagatTGCCAATCCTAGAAATAGGAccggcttatcggtcagtttcacctgattta
mature_one	atctttgcagtaatttctactgttgtagatCTTCGCGGTTTAAATGAGGAccggcttatcggtcagtttcacctgattta
mature_one	atctttgcagtaatttctactgttgtagatAATGAGGATAGACATTTCAGccggcttatcggtcagtttcacctgattta
mature_one	atctttgcagtaatttctactgttgtagatAGAACTGGGAAGAGGGTCTCccggcttatcggtcagtttcacctgattta
mature_one	atctttgcagtaatttctactgttgtagatGTATGGTTGCAGTATCAAATccggcttatcggtcagtttcacctgattta
mature_one	atctttgcagtaatttctactgttgtagatGTTTAGTATGGTTGCAGTATccggcttatcggtcagtttcacctgattta
mature_one	atctttgcagtaatttctactgttgtagatTTTTCGTTTAGTATGGTTGCccggcttatcggtcagtttcacctgattta
mature_one	atctttgcagtaatttctactgttgtagatATGCGTCAAAGATATGAGAAccggcttatcggtcagtttcacctgattta
mature_one	atctttgcagtaatttctactgttgtagatTTTCTCATATCTTTGACGCAccggcttatcggtcagtttcacctgattta
mature_one	atctttgcagtaatttctactgttgtagatATCATTCATTTGGCTCTGTTccggcttatcggtcagtttcacctgattta
mature_one	atctttgcagtaatttctactgttgtagatTTACATCGGATTTGGTCTGAccggcttatcggtcagtttcacctgattta
mature_one	atctttgcagtaatttctactgttgtagatTGTTCGTTGCAAAGTTACATccggcttatcggtcagtttcacctgattta
mature_one	atctttgcagtaatttctactgttgtagatTATGTAACTTTGCAACGAACccggcttatcggtcagtttcacctgattta
mature_one	atctttgcagtaatttctactgttgtagatCAACGAACAGAAAGGGATTGccggcttatcggtcagtttcacctgattta
mature_one	atctttgcagtaatttctactgttgtagatCCTCATAAGAACAAGCAATAccggcttatcggtcagtttcacctgattta
mature_one	atctttgcagtaatttctactgttgtagatTAACTATGGCGTATATTTACccggcttatcggtcagtttcacctgattta
mature_one	atctttgcagtaatttctactgttgtagatTGAGGTAAATATACGCCATAccggcttatcggtcagtttcacctgattta
mature_one	atctttgcagtaatttctactgttgtagatTCACCTGTAACGGACAAGTTccggcttatcggtcagtttcacctgattta
mature_one	atctttgcagtaatttctactgttgtagatGAGAATAACAGTAAAAGCGAccggcttatcggtcagtttcacctgattta
mature_one	atctttgcagtaatttctactgttgtagatCTGCAAATGATAATAAATCCccggcttatcggtcagtttcacctgattta
mature_one	atctttgcagtaatttctactgttgtagatCCGAACTACAAATATACAACccggcttatcggtcagtttcacctgattta
mature_one	atctttgcagtaatttctactgttgtagatTAGTTCGGGAAAGTATGAAAccggcttatcggtcagtttcacctgattta
mature_one	atctttgcagtaatttctactgttgtagatGGGAAAGTATGAAACCAATGccggcttatcggtcagtttcacctgattta
mature_one	atctttgcagtaatttctactgttgtagatGGACTTGACAAATGCTTTTTccggcttatcggtcagtttcacctgattta
mature_one	atctttgcagtaatttctactgttgtagatTCATCAATCTATGCATCCACccggcttatcggtcagtttcacctgattta
mature_one	atctttgcagtaatttctactgttgtagatCCGAAGGAGGAGAGTTTGAGccggcttatcggtcagtttcacctgattta
mature_one	atctttgcagtaatttctactgttgtagatAGGTTACTACCGACTTTTTAccggcttatcggtcagtttcacctgattta
mature_one	atctttgcagtaatttctactgttgtagatGGGAAGGAGGAGTCCCCGCAccggcttatcggtcagtttcacctgattta
mature_one	atctttgcagtaatttctactgttgtagatTCGCGACAAAAGTAGTGCATccggcttatcggtcagtttcacctgattta
mature_one	atctttgcagtaatttctactgttgtagatTCGCGATAAAATGAGTATTCccggcttatcggtcagtttcacctgattta
mature_one	atctttgcagtaatttctactgttgtagatAAATGATGGAAAGGGTATTAccggcttatcggtcagtttcacctgattta
mature_one	atctttgcagtaatttctactgttgtagatTGCATATCTCCAAATTTCCGccggcttatcggtcagtttcacctgattta
mature_one	atctttgcagtaatttctactgttgtagatCTCCGGAAATTTGGAGATATccggcttatcggtcagtttcacctgattta
mature_one	atctttgcagtaatttctactgttgtagatGAGATATGCAGAAAGTCCGTccggcttatcggtcagtttcacctgattta
mature_one	atctttgcagtaatttctactgttgtagatTAGTGTGTTTTTCATAGTATccggcttatcggtcagtttcacctgattta
mature_one	atctttgcagtaatttctactgttgtagatTTATTACGATCGGTTTGCGCccggcttatcggtcagtttcacctgattta
mature_one	atctttgcagtaatttctactgttgtagatATTTCTTATTACGATCGGTTccggcttatcggtcagtttcacctgattta
mature_one	atctttgcagtaatttctactgttgtagatTCAGTGCAAAGATACAATTTccggcttatcggtcagtttcacctgattta
mature_one	atctttgcagtaatttctactgttgtagatAGGAGATCAGACAATATAATccggcttatcggtcagtttcacctgattta
mature_one	atctttgcagtaatttctactgttgtagatTATTACCTGGTAATAGTTCCccggcttatcggtcagtttcacctgattta
mature_one	atctttgcagtaatttctactgttgtagatCCTGCTGAATATTATTATATccggcttatcggtcagtttcacctgattta
mature_one	atctttgcagtaatttctactgttgtagatTCAGAGATTATTCCCACTTTccggcttatcggtcagtttcacctgattta
mature_one	atctttgcagtaatttctactgttgtagatATTCTCGAATTTAAGCTACGccggcttatcggtcagtttcacctgattta
mature_one	atctttgcagtaatttctactgttgtagatAGCTACGAGCATGTGGGAATccggcttatcggtcagtttcacctgattta
mature_one	atctttgcagtaatttctactgttgtagatTAAGAGGAGCTTTCTTTCCTccggcttatcggtcagtttcacctgattta
mature_one	atctttgcagtaatttctactgttgtagatTAAACAGACAATAGATAACAccggcttatcggtcagtttcacctgattta
mature_one	atctttgcagtaatttctactgttgtagatAGGGGAGTAAATTAATAATTccggcttatcggtcagtttcacctgattta
mature_one	atctttgcagtaatttctactgttgtagatTGCCCTGACCTTTCATCTACccggcttatcggtcagtttcacctgattta
mature_one	atctttgcagtaatttctactgttgtagatATCTACCGGTTAGTTTTCATccggcttatcggtcagtttcacctgattta
mature_one	atctttgcagtaatttctactgttgtagatATCCCATTCCTTTTCCAGTTccggcttatcggtcagtttcacctgattta
mature_one	atctttgcagtaatttctactgttgtagatGTTTTCATCCCATTCCTTTTccggcttatcggtcagtttcacctgattta
mature_one	atctttgcagtaatttctactgttgtagatCTAACTTTGCACATTCTCTTccggcttatcggtcagtttcacctgattta
mature_one	atctttgcagtaatttctactgttgtagatAAAAGAGAATGTGCAAAGTTccggcttatcggtcagtttcacctgattta
mature_one	atctttgcagtaatttctactgttgtagatCACATTCTCTTTTGAAAACAccggcttatcggtcagtttcacctgattta
mature_one	atctttgcagtaatttctactgttgtagatCTTGAAAGGTGGTATATTTGccggcttatcggtcagtttcacctgattta
mature_one	atctttgcagtaatttctactgttgtagatCTATTTACTTGAAAGGTGGTccggcttatcggtcagtttcacctgattta
mature_one	atctttgcagtaatttctactgttgtagatAAGTAAATAGCAAATTTCAGccggcttatcggtcagtttcacctgattta
mature_one	atctttgcagtaatttctactgttgtagatCCTCATCTCCAAATTTTCCGccggcttatcggtcagtttcacctgattta
mature_one	atctttgcagtaatttctactgttgtagatGCCGGAAAATTTGGAGATGAccggcttatcggtcagtttcacctgattta
mature_one	atctttgcagtaatttctactgttgtagatGAGATGAGGCAAAAGTCCGTccggcttatcggtcagtttcacctgattta
mature_one	atctttgcagtaatttctactgttgtagatCTCTTATGCGAAGGAATTATccggcttatcggtcagtttcacctgattta
mature_one	atctttgcagtaatttctactgttgtagatGGGGGGCAAAGATAAATAAAccggcttatcggtcagtttcacctgattta
mature_one	atctttgcagtaatttctactgttgtagatTTTATCTTTGCCCCCCGAAAccggcttatcggtcagtttcacctgattta
mature_one	atctttgcagtaatttctactgttgtagatTCTTTGCCCCCCGAAATGGTccggcttatcggtcagtttcacctgattta
mature_one	atctttgcagtaatttctactgttgtagatCCCCCCGAAATGGTTCGGAGccggcttatcggtcagtttcacctgattta
mature_one	atctttgcagtaatttctactgttgtagatTGCGGTTGCAAAAGTAAAGAccggcttatcggtcagtttcacctgattta
mature_one	atctttgcagtaatttctactgttgtagatTTTTATGCGGTTGCAAAAGTccggcttatcggtcagtttcacctgattta
mature_one	atctttgcagtaatttctactgttgtagatTCTTTACTTTTGCAACCGCAccggcttatcggtcagtttcacctgattta
mature_one	atctttgcagtaatttctactgttgtagatCTTTTGCAACCGCATAAAAGccggcttatcggtcagtttcacctgattta
mature_one	atctttgcagtaatttctactgttgtagatCACTCCCAACGCAAGGGACTccggcttatcggtcagtttcacctgattta
mature_one	atctttgcagtaatttctactgttgtagatGATTTACAAATGCTTCTTAAccggcttatcggtcagtttcacctgattta
mature_one	atctttgcagtaatttctactgttgtagatTTTTTGGATTTACAAATGCTccggcttatcggtcagtttcacctgattta
mature_one	atctttgcagtaatttctactgttgtagatAATCACAACAAATATAATTTccggcttatcggtcagtttcacctgattta
mature_one	atctttgcagtaatttctactgttgtagatTGGTGACATTATAACAAGGGccggcttatcggtcagtttcacctgattta
mature_one	atctttgcagtaatttctactgttgtagatCGAATACAGACTACCAAGTTccggcttatcggtcagtttcacctgattta
mature_one	atctttgcagtaatttctactgttgtagatTGCATGGTTTTCTCAATAATccggcttatcggtcagtttcacctgattta
mature_one	atctttgcagtaatttctactgttgtagatTATTTCGTGTTCCATTAGTGccggcttatcggtcagtttcacctgattta
mature_one	atctttgcagtaatttctactgttgtagatGTGTTCCATTAGTGATTCGTccggcttatcggtcagtttcacctgattta
mature_one	atctttgcagtaatttctactgttgtagatATGTAACATTCTGATATACTccggcttatcggtcagtttcacctgattta
mature_one	atctttgcagtaatttctactgttgtagatTTTGTTGCCGTAAAGGTAATccggcttatcggtcagtttcacctgattta
mature_one	atctttgcagtaatttctactgttgtagatTTGCCGTAAAGGTAATCATAccggcttatcggtcagtttcacctgattta
mature_one	atctttgcagtaatttctactgttgtagatTGATTACCTTTACGGCAACAccggcttatcggtcagtttcacctgattta
mature_one	atctttgcagtaatttctactgttgtagatATACGCTACAAAAGTAACCTccggcttatcggtcagtttcacctgattta
mature_one	atctttgcagtaatttctactgttgtagatTTAGGTTACTTTTGTAGCGTccggcttatcggtcagtttcacctgattta
mature_one	atctttgcagtaatttctactgttgtagatCTTGCACTTCCCGATTTATTccggcttatcggtcagtttcacctgattta
mature_one	atctttgcagtaatttctactgttgtagatGCGATGAAGAAATGAAAATGccggcttatcggtcagtttcacctgattta
mature_one	atctttgcagtaatttctactgttgtagatTGATTTGAATTCAGATACGAccggcttatcggtcagtttcacctgattta
mature_one	atctttgcagtaatttctactgttgtagatTATTTTGTGATTTGAATTCAccggcttatcggtcagtttcacctgattta
mature_one	atctttgcagtaatttctactgttgtagatACGGGCGAAATAATTTAGGTccggcttatcggtcagtttcacctgattta
mature_one	atctttgcagtaatttctactgttgtagatACCTAAATTATTTCGCCCGTccggcttatcggtcagtttcacctgattta
mature_one	atctttgcagtaatttctactgttgtagatGCCCGTTAAAGAATTATGCTccggcttatcggtcagtttcacctgattta
mature_one	atctttgcagtaatttctactgttgtagatCGGCATCAGAGAACGGCTGAccggcttatcggtcagtttcacctgattta
mature_one	atctttgcagtaatttctactgttgtagatAGGTTTACAAGAGCTTATAAccggcttatcggtcagtttcacctgattta
mature_one	atctttgcagtaatttctactgttgtagatCAAGAGCTTATAAATCAAAGccggcttatcggtcagtttcacctgattta
mature_one	atctttgcagtaatttctactgttgtagatAAAGTTCACTAGTCTAATAAccggcttatcggtcagtttcacctgattta
mature_one	atctttgcagtaatttctactgttgtagatTATCTTTGTTGTCTTATGTAccggcttatcggtcagtttcacctgattta
mature_one	atctttgcagtaatttctactgttgtagatTGTAATGATATAGCTTAGCCccggcttatcggtcagtttcacctgattta
mature_one	atctttgcagtaatttctactgttgtagatAAATTTATATCTTTGTTGTCccggcttatcggtcagtttcacctgattta
mature_one	atctttgcagtaatttctactgttgtagatTCAGATAAAAGTATAGCCGAccggcttatcggtcagtttcacctgattta
mature_one	atctttgcagtaatttctactgttgtagatTATAGCCGTTGAAAGGTGCGccggcttatcggtcagtttcacctgattta
mature_one	atctttgcagtaatttctactgttgtagatTTATATTTGTATAGCCGTTGccggcttatcggtcagtttcacctgattta
mature_one	atctttgcagtaatttctactgttgtagatTATGCCTATTTCTTAAAAAAccggcttatcggtcagtttcacctgattta
mature_one	atctttgcagtaatttctactgttgtagatTACACATCTATTTTTTTTAAccggcttatcggtcagtttcacctgattta
mature_one	atctttgcagtaatttctactgttgtagatTTAAAAAAAATAGATGTGTAccggcttatcggtcagtttcacctgattta
mature_one	atctttgcagtaatttctactgttgtagatTACCTATTTCTTTGTAAATGccggcttatcggtcagtttcacctgattta
mature_one	atctttgcagtaatttctactgttgtagatCAAGCTGGAGAAACAAAAGTccggcttatcggtcagtttcacctgattta
mature_one	atctttgcagtaatttctactgttgtagatAAGCGGGAGAAACTAAAAAGccggcttatcggtcagtttcacctgattta
mature_one	atctttgcagtaatttctactgttgtagatTCCAGCTTGGAACTAAAGTTccggcttatcggtcagtttcacctgattta
mature_one	atctttgcagtaatttctactgttgtagatTTTCTCCAGCTTGGAACTAAccggcttatcggtcagtttcacctgattta
mature_one	atctttgcagtaatttctactgttgtagatAGAAGTGGATAGGCCTACTGccggcttatcggtcagtttcacctgattta
mature_one	atctttgcagtaatttctactgttgtagatATATACGAGGAAAAATGGGTccggcttatcggtcagtttcacctgattta
mature_one	atctttgcagtaatttctactgttgtagatTACTGCCATTTTTTAAGAAGccggcttatcggtcagtttcacctgattta
mature_one	atctttgcagtaatttctactgttgtagatAAAAATGGCAGTACAAAATCccggcttatcggtcagtttcacctgattta
mature_one	atctttgcagtaatttctactgttgtagatGATCAGTCCATTCAAGTATTccggcttatcggtcagtttcacctgattta
mature_one	atctttgcagtaatttctactgttgtagatATACCATCATTCAATGCTAAccggcttatcggtcagtttcacctgattta
mature_one	atctttgcagtaatttctactgttgtagatAATGCTAACACATCACCTCTccggcttatcggtcagtttcacctgattta
mature_one	atctttgcagtaatttctactgttgtagatTTCAAAATCCCAAAGTGCTAccggcttatcggtcagtttcacctgattta
mature_one	atctttgcagtaatttctactgttgtagatGGATTTTGAACAAATATATCccggcttatcggtcagtttcacctgattta
mature_one	atctttgcagtaatttctactgttgtagatCCTAAATCTTAAAAGACAAAccggcttatcggtcagtttcacctgattta
mature_one	atctttgcagtaatttctactgttgtagatAAAATCCCAAAGTGCTATTGccggcttatcggtcagtttcacctgattta
mature_one	atctttgcagtaatttctactgttgtagatCGAACATAACAGTCTGCGATccggcttatcggtcagtttcacctgattta
mature_one	atctttgcagtaatttctactgttgtagatAAGACATATAGCATAACTTGccggcttatcggtcagtttcacctgattta
mature_one	atctttgcagtaatttctactgttgtagatATTCGGTTAAATCTGGTAAAccggcttatcggtcagtttcacctgattta
mature_one	atctttgcagtaatttctactgttgtagatCCTAATACACGGAGAAAACAccggcttatcggtcagtttcacctgattta
mature_one	atctttgcagtaatttctactgttgtagatATTCAAACTTGTTTTCTCCGccggcttatcggtcagtttcacctgattta
mature_one	atctttgcagtaatttctactgttgtagatTAAATATTAGGTGTAACTTTccggcttatcggtcagtttcacctgattta
mature_one	atctttgcagtaatttctactgttgtagatTCATATCTTTGCAACGTGTTccggcttatcggtcagtttcacctgattta
mature_one	atctttgcagtaatttctactgttgtagatACTGTTTCGAATCGGGAAGTccggcttatcggtcagtttcacctgattta
mature_one	atctttgcagtaatttctactgttgtagatACACGTTGCAAAGATATGAGccggcttatcggtcagtttcacctgattta
mature_one	atctttgcagtaatttctactgttgtagatGGCTTTTACATTATTTGGCGccggcttatcggtcagtttcacctgattta
mature_one	atctttgcagtaatttctactgttgtagatCCTCAACAACAGCAGATGGTccggcttatcggtcagtttcacctgattta
mature_one	atctttgcagtaatttctactgttgtagatAAAACCATCTGCTGTTGTTGccggcttatcggtcagtttcacctgattta
mature_one	atctttgcagtaatttctactgttgtagatAAAGTTTTCGGCTTTTACATccggcttatcggtcagtttcacctgattta
mature_one	atctttgcagtaatttctactgttgtagatCATTGTCACTACAAACATAGccggcttatcggtcagtttcacctgattta
mature_one	atctttgcagtaatttctactgttgtagatGGGGTATTCCAGTAAAACACccggcttatcggtcagtttcacctgattta
mature_one	atctttgcagtaatttctactgttgtagatCTGGAATACCCCCAAACCCAccggcttatcggtcagtttcacctgattta
mature_one	atctttgcagtaatttctactgttgtagatGTTTGGGTTTGGGGGTATTCccggcttatcggtcagtttcacctgattta
mature_one	atctttgcagtaatttctactgttgtagatTGCCAATACTATTTGGAGGAccggcttatcggtcagtttcacctgattta
mature_one	atctttgcagtaatttctactgttgtagatGTGCTGTCTATCAGGACTTTccggcttatcggtcagtttcacctgattta
mature_one	atctttgcagtaatttctactgttgtagatACGATATAAGATTTAGTGCTccggcttatcggtcagtttcacctgattta
mature_one	atctttgcagtaatttctactgttgtagatCAGGTTAAGGTTGCCGAGTCccggcttatcggtcagtttcacctgattta
mature_one	atctttgcagtaatttctactgttgtagatACCTGTAAACAAGGTTTGACccggcttatcggtcagtttcacctgattta
mature_one	atctttgcagtaatttctactgttgtagatTTCGTTTCATATTTTCGTTTccggcttatcggtcagtttcacctgattta
mature_one	atctttgcagtaatttctactgttgtagatTAGTTCCAAACCTGAACTGAccggcttatcggtcagtttcacctgattta
mature_one	atctttgcagtaatttctactgttgtagatGAACTACAAATATACAACAAccggcttatcggtcagtttcacctgattta
mature_one	atctttgcagtaatttctactgttgtagatTTGTTGTATATTTGTAGTTCccggcttatcggtcagtttcacctgattta
mature_one	atctttgcagtaatttctactgttgtagatAGGTTTGGAACTACAAATATccggcttatcggtcagtttcacctgattta
mature_one	atctttgcagtaatttctactgttgtagatTAGTTCCAAACCTGAACTGAccggcttatcggtcagtttcacctgattta
mature_one	atctttgcagtaatttctactgttgtagatGAACTACAAATATACAACAAccggcttatcggtcagtttcacctgattta
mature_one	atctttgcagtaatttctactgttgtagatTTGTTGTATATTTGTAGTTCccggcttatcggtcagtttcacctgattta
mature_one	atctttgcagtaatttctactgttgtagatAGGTTTGGAACTACAAATATccggcttatcggtcagtttcacctgattta
mature_one	atctttgcagtaatttctactgttgtagatTTGTATATTTGCAGGAGTCAccggcttatcggtcagtttcacctgattta
mature_one	atctttgcagtaatttctactgttgtagatCAGGAGTCATACAGGCAATAccggcttatcggtcagtttcacctgattta
mature_one	atctttgcagtaatttctactgttgtagatTATATTTGCAGGAGTCATACccggcttatcggtcagtttcacctgattta
mature_one	atctttgcagtaatttctactgttgtagatTCAATCATCTTAACCGAACCccggcttatcggtcagtttcacctgattta
mature_one	atctttgcagtaatttctactgttgtagatGAACCTTTCACTATCTTTGCccggcttatcggtcagtttcacctgattta
mature_one	atctttgcagtaatttctactgttgtagatACTATCTTTGCACCAATTCCccggcttatcggtcagtttcacctgattta
mature_one	atctttgcagtaatttctactgttgtagatCACCAATTCCAATGAACTAAccggcttatcggtcagtttcacctgattta
mature_one	atctttgcagtaatttctactgttgtagatCTATATTCCAAAGAATTGGGccggcttatcggtcagtttcacctgattta
mature_one	atctttgcagtaatttctactgttgtagatACTTTGTACCGTAGGTTTAGccggcttatcggtcagtttcacctgattta
mature_one	atctttgcagtaatttctactgttgtagatGCTGTTGACTAATTGTTGACccggcttatcggtcagtttcacctgattta
mature_one	atctttgcagtaatttctactgttgtagatTAGATGCAACACATTTATGGccggcttatcggtcagtttcacctgattta
mature_one	atctttgcagtaatttctactgttgtagatTGGTAAGCCATGACTTCAATccggcttatcggtcagtttcacctgattta
mature_one	atctttgcagtaatttctactgttgtagatCCTAACCTTCGTGGGAGGGTccggcttatcggtcagtttcacctgattta
mature_one	atctttgcagtaatttctactgttgtagatCTCCAATCCAATTGCAAAGGccggcttatcggtcagtttcacctgattta
mature_one	atctttgcagtaatttctactgttgtagatGTACCTTTGCAATTGGATTGccggcttatcggtcagtttcacctgattta
mature_one	atctttgcagtaatttctactgttgtagatCAATTGGATTGGAGGAAACTccggcttatcggtcagtttcacctgattta
mature_one	atctttgcagtaatttctactgttgtagatCGGTGAAATATTACTTTCACccggcttatcggtcagtttcacctgattta
mature_one	atctttgcagtaatttctactgttgtagatTGAAAATCGCTCCAATATTGccggcttatcggtcagtttcacctgattta
mature_one	atctttgcagtaatttctactgttgtagatTTTGTGTTATCCCATTTTGGccggcttatcggtcagtttcacctgattta
mature_one	atctttgcagtaatttctactgttgtagatGAAGATACGCCACAAATATAccggcttatcggtcagtttcacctgattta
mature_one	atctttgcagtaatttctactgttgtagatTGGCGTATCTTCTAAACAAAccggcttatcggtcagtttcacctgattta
mature_one	atctttgcagtaatttctactgttgtagatCGTCTGCAGATAATAGGCGGccggcttatcggtcagtttcacctgattta
mature_one	atctttgcagtaatttctactgttgtagatTTAACTAACAAGTTTGTTACccggcttatcggtcagtttcacctgattta
mature_one	atctttgcagtaatttctactgttgtagatTTACTAACAAAGTTGTTAGTccggcttatcggtcagtttcacctgattta
mature_one	atctttgcagtaatttctactgttgtagatTTACTAACAACTTTGTTAGTccggcttatcggtcagtttcacctgattta
mature_one	atctttgcagtaatttctactgttgtagatTTAGTAACAAACTTGTTAGTccggcttatcggtcagtttcacctgattta
mature_one	atctttgcagtaatttctactgttgtagatGAAGGAATAGCAAGAAGACTccggcttatcggtcagtttcacctgattta
mature_one	atctttgcagtaatttctactgttgtagatTTTGGAAGGAATAGCAAGAAccggcttatcggtcagtttcacctgattta
mature_one	atctttgcagtaatttctactgttgtagatTTGCTATTCCTTCCAAATAAccggcttatcggtcagtttcacctgattta
mature_one	atctttgcagtaatttctactgttgtagatTATTTGCGAGAAGTGTGAGCccggcttatcggtcagtttcacctgattta
mature_one	atctttgcagtaatttctactgttgtagatTCTCCTTTTGCTTGAAAATCccggcttatcggtcagtttcacctgattta
mature_one	atctttgcagtaatttctactgttgtagatCGAGAAGTGTGAGCCTTTTGccggcttatcggtcagtttcacctgattta
mature_one	atctttgcagtaatttctactgttgtagatACTTGACAAAATCCTGAGCAccggcttatcggtcagtttcacctgattta
mature_one	atctttgcagtaatttctactgttgtagatTTGCTCAGGATTTTGTCAAGccggcttatcggtcagtttcacctgattta
mature_one	atctttgcagtaatttctactgttgtagatTCAAGTCAAAGAATTCACTTccggcttatcggtcagtttcacctgattta
mature_one	atctttgcagtaatttctactgttgtagatTTTGACTTGACAAAATCCTGccggcttatcggtcagtttcacctgattta
mature_one	atctttgcagtaatttctactgttgtagatGCAAGGATATGCCCCGTAAAccggcttatcggtcagtttcacctgattta
mature_one	atctttgcagtaatttctactgttgtagatCGGGGCATATCCTTGCTAAAccggcttatcggtcagtttcacctgattta
mature_one	atctttgcagtaatttctactgttgtagatGAAGTGAAACAGAATGGAAGccggcttatcggtcagtttcacctgattta
mature_one	atctttgcagtaatttctactgttgtagatATTTCGGGGACAAAGATAGGccggcttatcggtcagtttcacctgattta
mature_one	atctttgcagtaatttctactgttgtagatTCCCCGAAATGAAAGTGTGGccggcttatcggtcagtttcacctgattta
mature_one	atctttgcagtaatttctactgttgtagatAGCAGCTTGCAACCACGGAAccggcttatcggtcagtttcacctgattta
mature_one	atctttgcagtaatttctactgttgtagatTTCGGAGATTATATTTATCTccggcttatcggtcagtttcacctgattta
mature_one	atctttgcagtaatttctactgttgtagatACAACTACACTGCAAAGGTAccggcttatcggtcagtttcacctgattta
mature_one	atctttgcagtaatttctactgttgtagatCAAAACACCTCTACCTTTGCccggcttatcggtcagtttcacctgattta
mature_one	atctttgcagtaatttctactgttgtagatCAGTGTAGTTGTGAAACTACccggcttatcggtcagtttcacctgattta
mature_one	atctttgcagtaatttctactgttgtagatTTGTAAGGATACAAATATACccggcttatcggtcagtttcacctgattta
mature_one	atctttgcagtaatttctactgttgtagatATGTTGTATATTTGTATCCTccggcttatcggtcagtttcacctgattta
mature_one	atctttgcagtaatttctactgttgtagatTATCCTTACAATAAATGAATccggcttatcggtcagtttcacctgattta
mature_one	atctttgcagtaatttctactgttgtagatGACCAATGAGAATATCTTACccggcttatcggtcagtttcacctgattta
mature_one	atctttgcagtaatttctactgttgtagatAAGCCTTTATCTGCGTGTCAccggcttatcggtcagtttcacctgattta
mature_one	atctttgcagtaatttctactgttgtagatTCTGCGTGTCATCTTACTGAccggcttatcggtcagtttcacctgattta
mature_one	atctttgcagtaatttctactgttgtagatTCTGTTGTTTATATATGGTGccggcttatcggtcagtttcacctgattta
mature_one	atctttgcagtaatttctactgttgtagatAGATGGCAGTACAATTCGAAccggcttatcggtcagtttcacctgattta
mature_one	atctttgcagtaatttctactgttgtagatTTCTTTCTTATTAGACGCAGccggcttatcggtcagtttcacctgattta
mature_one	atctttgcagtaatttctactgttgtagatTTATTAGACGCAGGAAACTTccggcttatcggtcagtttcacctgattta
mature_one	atctttgcagtaatttctactgttgtagatGGTATATTAAGTTGGTCGTGccggcttatcggtcagtttcacctgattta
mature_one	atctttgcagtaatttctactgttgtagatGGCTATCTCCAAATTTTCGGccggcttatcggtcagtttcacctgattta
mature_one	atctttgcagtaatttctactgttgtagatCCCCGAAAATTTGGAGATAGccggcttatcggtcagtttcacctgattta
mature_one	atctttgcagtaatttctactgttgtagatGAGATAGCCGAAAAGTCCCTccggcttatcggtcagtttcacctgattta
mature_one	atctttgcagtaatttctactgttgtagatTTATACTCCCTGAAGAACAAccggcttatcggtcagtttcacctgattta
mature_one	atctttgcagtaatttctactgttgtagatTTCTTCAGGGAGTATAACAAccggcttatcggtcagtttcacctgattta
mature_one	atctttgcagtaatttctactgttgtagatGAGGCGTTAACAACAAAAAAccggcttatcggtcagtttcacctgattta
mature_one	atctttgcagtaatttctactgttgtagatTACTCCCTGAAGAACAAGTAccggcttatcggtcagtttcacctgattta
mature_one	atctttgcagtaatttctactgttgtagatGATAACATTGATAATATAGAccggcttatcggtcagtttcacctgattta
mature_one	atctttgcagtaatttctactgttgtagatATAATATAGACGAAAAATGAccggcttatcggtcagtttcacctgattta
mature_one	atctttgcagtaatttctactgttgtagatTAAGTGAGAACCGGAAGTAAccggcttatcggtcagtttcacctgattta
mature_one	atctttgcagtaatttctactgttgtagatACAAACCGTTTTTTATGTTGccggcttatcggtcagtttcacctgattta
mature_one	atctttgcagtaatttctactgttgtagatGGAATAAAGTGGGAGAATGGccggcttatcggtcagtttcacctgattta
mature_one	atctttgcagtaatttctactgttgtagatTTCCCATTCTCCCACTTTATccggcttatcggtcagtttcacctgattta
mature_one	atctttgcagtaatttctactgttgtagatTGCGCATCAGCGAGATGTAAccggcttatcggtcagtttcacctgattta
mature_one	atctttgcagtaatttctactgttgtagatTTCTATGAGGTTTCTTACACccggcttatcggtcagtttcacctgattta
mature_one	atctttgcagtaatttctactgttgtagatTCTCCATAGTGATTTGATAGccggcttatcggtcagtttcacctgattta
mature_one	atctttgcagtaatttctactgttgtagatGGAGTATGCGAGTACCCATAccggcttatcggtcagtttcacctgattta
mature_two	atctttgcagtaatttctactgttgtagatCACAAAATTTGTTCTATGAGccggcttatcggtcagtttcacctgattta
mature_two	atctttgcagtaatttctactgttgtagatTAGTCGCTTCTCTACGTAAGccggcttatcggtcagtttcacctgattta
mature_two	atctttgcagtaatttctactgttgtagatTTTGTGTGTGATGCATTCTTccggcttatcggtcagtttcacctgattta
mature_two	atctttgcagtaatttctactgttgtagatTGTGTGATGCATTCTTGTCTccggcttatcggtcagtttcacctgattta
mature_two	atctttgcagtaatttctactgttgtagatGCTTTCTTTGTCACAGATCAccggcttatcggtcagtttcacctgattta
mature_two	atctttgcagtaatttctactgttgtagatTTTGTCACAGATCATAGACGccggcttatcggtcagtttcacctgattta
mature_two	atctttgcagtaatttctactgttgtagatTCACAGATCATAGACGGAATccggcttatcggtcagtttcacctgattta
mature_two	atctttgcagtaatttctactgttgtagatTTTTGAGAACGTTTTGATACccggcttatcggtcagtttcacctgattta
mature_two	atctttgcagtaatttctactgttgtagatAGAACGTTTTGATACAATGTccggcttatcggtcagtttcacctgattta
mature_two	atctttgcagtaatttctactgttgtagatTGTGATGTTGTTTATTTTGAccggcttatcggtcagtttcacctgattta
mature_two	atctttgcagtaatttctactgttgtagatATACAGTAGGAGCTTAAGTAccggcttatcggtcagtttcacctgattta
mature_two	atctttgcagtaatttctactgttgtagatGGATGATATAACAAAAGTAAccggcttatcggtcagtttcacctgattta
mature_two	atctttgcagtaatttctactgttgtagatATCCCGTGTTTTTTTTCATAccggcttatcggtcagtttcacctgattta
mature_two	atctttgcagtaatttctactgttgtagatAGTACATTTCGGATGATATAccggcttatcggtcagtttcacctgattta
mature_two	atctttgcagtaatttctactgttgtagatTTACAAATGTCGTTTCGTTGccggcttatcggtcagtttcacctgattta
mature_two	atctttgcagtaatttctactgttgtagatCTCAGAATATTCACTCGTGAccggcttatcggtcagtttcacctgattta
mature_two	atctttgcagtaatttctactgttgtagatGTTGTGATGGCGGAACCATTccggcttatcggtcagtttcacctgattta
mature_two	atctttgcagtaatttctactgttgtagatTAATGGGACGCAGGGAATCCccggcttatcggtcagtttcacctgattta
mature_two	atctttgcagtaatttctactgttgtagatCTCATAGGCGGTTTCGTACCccggcttatcggtcagtttcacctgattta
mature_two	atctttgcagtaatttctactgttgtagatCTTGTAGCTTTCCTCATAGGccggcttatcggtcagtttcacctgattta
mature_two	atctttgcagtaatttctactgttgtagatCAATAAACTTCATCCTGCAAccggcttatcggtcagtttcacctgattta
mature_two	atctttgcagtaatttctactgttgtagatATGCAAGACGAGGTAAAATAccggcttatcggtcagtttcacctgattta
mature_two	atctttgcagtaatttctactgttgtagatCAAATCGTTACCTATCAAGAccggcttatcggtcagtttcacctgattta
mature_two	atctttgcagtaatttctactgttgtagatTAGGAGAAAACTTGAATCCTccggcttatcggtcagtttcacctgattta
mature_two	atctttgcagtaatttctactgttgtagatCCAAAGTAGGTGTCTAATTCccggcttatcggtcagtttcacctgattta
mature_two	atctttgcagtaatttctactgttgtagatTCCTACAAAGGTATTGTTTTccggcttatcggtcagtttcacctgattta
mature_two	atctttgcagtaatttctactgttgtagatGATACAAATGGATTAACAGAccggcttatcggtcagtttcacctgattta
mature_two	atctttgcagtaatttctactgttgtagatTGCTAAGTTCTACAAGAACTccggcttatcggtcagtttcacctgattta
mature_two	atctttgcagtaatttctactgttgtagatGTATATTTGCGCACGAATCGccggcttatcggtcagtttcacctgattta
mature_two	atctttgcagtaatttctactgttgtagatGGCTCAATCTATAAACAATGccggcttatcggtcagtttcacctgattta
mature_two	atctttgcagtaatttctactgttgtagatGAAAGATCGGCAATGCCGATccggcttatcggtcagtttcacctgattta
mature_two	atctttgcagtaatttctactgttgtagatGGGATACTCAACACTTGGCAccggcttatcggtcagtttcacctgattta
mature_two	atctttgcagtaatttctactgttgtagatTCAAGCCTTGAATAGATTTGccggcttatcggtcagtttcacctgattta
mature_two	atctttgcagtaatttctactgttgtagatTAGACCGAAAACAGAAAATCccggcttatcggtcagtttcacctgattta
mature_two	atctttgcagtaatttctactgttgtagatTGTTTTCGGTCTACAAATATccggcttatcggtcagtttcacctgattta
mature_two	atctttgcagtaatttctactgttgtagatAAGGCTTGACAAATGGCTTTccggcttatcggtcagtttcacctgattta
mature_two	atctttgcagtaatttctactgttgtagatTTGAACAAACCCCTATCTTTccggcttatcggtcagtttcacctgattta
mature_two	atctttgcagtaatttctactgttgtagatAGGTTAGAAGAATTGTGGAAccggcttatcggtcagtttcacctgattta
mature_two	atctttgcagtaatttctactgttgtagatCTATCCTTCATTGTTTGAATccggcttatcggtcagtttcacctgattta
mature_two	atctttgcagtaatttctactgttgtagatTTGCGAAAGCAGAAACTATTccggcttatcggtcagtttcacctgattta
mature_two	atctttgcagtaatttctactgttgtagatAGCATTGACGGGAGGATACTccggcttatcggtcagtttcacctgattta
mature_two	atctttgcagtaatttctactgttgtagatTGTGATTTTAAGCATTGACGccggcttatcggtcagtttcacctgattta
mature_two	atctttgcagtaatttctactgttgtagatTCGATCTGATTATTGAAACGccggcttatcggtcagtttcacctgattta
mature_two	atctttgcagtaatttctactgttgtagatAGAAGAGAAAAGAGTTACAGccggcttatcggtcagtttcacctgattta
mature_two	atctttgcagtaatttctactgttgtagatAGACTCTGTAACTCTTTTCTccggcttatcggtcagtttcacctgattta
mature_two	atctttgcagtaatttctactgttgtagatTCTTCTTAACTTGTTATATGccggcttatcggtcagtttcacctgattta
mature_two	atctttgcagtaatttctactgttgtagatCGGAGATACGCCACAAATATccggcttatcggtcagtttcacctgattta
mature_two	atctttgcagtaatttctactgttgtagatTGGCGTATCTCCGCAAAGGAccggcttatcggtcagtttcacctgattta
mature_two	atctttgcagtaatttctactgttgtagatTGATATTGATACTTTGGTGTccggcttatcggtcagtttcacctgattta
mature_two	atctttgcagtaatttctactgttgtagatCGTACATGGTCCCATCGGTCccggcttatcggtcagtttcacctgattta
mature_two	atctttgcagtaatttctactgttgtagatGAAGCTTAGATTAATGTATCccggcttatcggtcagtttcacctgattta
mature_two	atctttgcagtaatttctactgttgtagatTTATCACTACAAAGATACATccggcttatcggtcagtttcacctgattta
mature_two	atctttgcagtaatttctactgttgtagatTAGTGATAAGAAATCGTTTTccggcttatcggtcagtttcacctgattta
mature_two	atctttgcagtaatttctactgttgtagatTACACTGCAAACATAGGCGTccggcttatcggtcagtttcacctgattta
mature_two	atctttgcagtaatttctactgttgtagatTTTGTACACTGCAAACATAGccggcttatcggtcagtttcacctgattta
mature_two	atctttgcagtaatttctactgttgtagatCAGTGTACAAACAAACAAGAccggcttatcggtcagtttcacctgattta
mature_two	atctttgcagtaatttctactgttgtagatAAAGATTCCCTCCTAAGGAAccggcttatcggtcagtttcacctgattta
mature_two	atctttgcagtaatttctactgttgtagatCACCGTCTTAGAATAGTACAccggcttatcggtcagtttcacctgattta
mature_two	atctttgcagtaatttctactgttgtagatCGACTTAGCCCCAATTAATCccggcttatcggtcagtttcacctgattta
mature_two	atctttgcagtaatttctactgttgtagatGCCCCAATTAATCAATATGAccggcttatcggtcagtttcacctgattta
mature_two	atctttgcagtaatttctactgttgtagatTTAACACTGCAAAGATACAAccggcttatcggtcagtttcacctgattta
mature_two	atctttgcagtaatttctactgttgtagatTTTATTAACACTGCAAAGATccggcttatcggtcagtttcacctgattta
mature_two	atctttgcagtaatttctactgttgtagatAATTATATGCTGTAAAACATccggcttatcggtcagtttcacctgattta
mature_two	atctttgcagtaatttctactgttgtagatCTCTACGAGGTTCAATGCATccggcttatcggtcagtttcacctgattta
mature_two	atctttgcagtaatttctactgttgtagatATGCATTGAACCTCGTAGAGccggcttatcggtcagtttcacctgattta
mature_two	atctttgcagtaatttctactgttgtagatCAGCGAACATAACGAGTACAccggcttatcggtcagtttcacctgattta
mature_two	atctttgcagtaatttctactgttgtagatATGCATTGAACCTCGTAGAGccggcttatcggtcagtttcacctgattta
mature_two	atctttgcagtaatttctactgttgtagatCAGCGAACATAACGAGTACAccggcttatcggtcagtttcacctgattta
mature_two	atctttgcagtaatttctactgttgtagatATGAAAAGTGATGTGAGAATccggcttatcggtcagtttcacctgattta
mature_two	atctttgcagtaatttctactgttgtagatTAGTTTTGCATTGTCTCTCAccggcttatcggtcagtttcacctgattta
mature_two	atctttgcagtaatttctactgttgtagatCATTGTCTCTCACGCCGATAccggcttatcggtcagtttcacctgattta
mature_two	atctttgcagtaatttctactgttgtagatCTTGACGTTTTGTCTTTGGCccggcttatcggtcagtttcacctgattta
mature_two	atctttgcagtaatttctactgttgtagatTGCGTTTATGTCTCGTTGTTccggcttatcggtcagtttcacctgattta
mature_two	atctttgcagtaatttctactgttgtagatTGAGCAAGAGCGTGTGTTGCccggcttatcggtcagtttcacctgattta
mature_two	atctttgcagtaatttctactgttgtagatGGGTTTGTGTTATATTTGCAccggcttatcggtcagtttcacctgattta
mature_two	atctttgcagtaatttctactgttgtagatGTCCTTTGGTGACTAAATAAccggcttatcggtcagtttcacctgattta
mature_two	atctttgcagtaatttctactgttgtagatGTGACTAAATAATCGGTGCTccggcttatcggtcagtttcacctgattta
mature_two	atctttgcagtaatttctactgttgtagatATCAAAGGCCGGATGATATTccggcttatcggtcagtttcacctgattta
mature_two	atctttgcagtaatttctactgttgtagatGTTAACCGCAAATGTATGAAccggcttatcggtcagtttcacctgattta
mature_two	atctttgcagtaatttctactgttgtagatATTCCGGTTAGCGTTTGCAAccggcttatcggtcagtttcacctgattta
mature_two	atctttgcagtaatttctactgttgtagatCAAGACTCCTTACCGCGAATccggcttatcggtcagtttcacctgattta
mature_two	atctttgcagtaatttctactgttgtagatAAACTATGCAAAGCAGTGTAccggcttatcggtcagtttcacctgattta
mature_two	atctttgcagtaatttctactgttgtagatGAATATAGCAAAATATACTGccggcttatcggtcagtttcacctgattta
mature_two	atctttgcagtaatttctactgttgtagatTTTGAAACTATGCAAAGCAGccggcttatcggtcagtttcacctgattta
mature_two	atctttgcagtaatttctactgttgtagatAGGTTAATATCCTGTAGGTTccggcttatcggtcagtttcacctgattta
mature_two	atctttgcagtaatttctactgttgtagatGGATTGTATGCCAGCACCCCccggcttatcggtcagtttcacctgattta
mature_two	atctttgcagtaatttctactgttgtagatTTAAATATAGTGTTTATCACccggcttatcggtcagtttcacctgattta
mature_two	atctttgcagtaatttctactgttgtagatGTCTTATTTCTTCGGTTTGCccggcttatcggtcagtttcacctgattta
mature_two	atctttgcagtaatttctactgttgtagatTGGTTGAAGCACCCGGAGGGccggcttatcggtcagtttcacctgattta
mature_two	atctttgcagtaatttctactgttgtagatTGTGGCAAATATAACGATTTccggcttatcggtcagtttcacctgattta
mature_two	atctttgcagtaatttctactgttgtagatGCATTTGAATGTCGTATCTTccggcttatcggtcagtttcacctgattta
mature_two	atctttgcagtaatttctactgttgtagatAATGTCGTATCTTTGTCAACccggcttatcggtcagtttcacctgattta
mature_two	atctttgcagtaatttctactgttgtagatAGTTAAACTACACGTAAAGGccggcttatcggtcagtttcacctgattta
mature_two	atctttgcagtaatttctactgttgtagatTGATTACGTTGACAAAGATAccggcttatcggtcagtttcacctgattta
mature_two	atctttgcagtaatttctactgttgtagatCTGCAATCACCTGAAATGGGccggcttatcggtcagtttcacctgattta
mature_two	atctttgcagtaatttctactgttgtagatACGATTTCCTGCAATCACCTccggcttatcggtcagtttcacctgattta
mature_two	atctttgcagtaatttctactgttgtagatAGGTGATTGCAGGAAATCGTccggcttatcggtcagtttcacctgattta
mature_two	atctttgcagtaatttctactgttgtagatTGATATTGCAAAGATAGGGGccggcttatcggtcagtttcacctgattta
mature_two	atctttgcagtaatttctactgttgtagatTGTATCTGTCACAATCCCCTccggcttatcggtcagtttcacctgattta
mature_two	atctttgcagtaatttctactgttgtagatTTACGTAGCCACATTTAAGTccggcttatcggtcagtttcacctgattta
mature_two	atctttgcagtaatttctactgttgtagatTGATACTGCAAAGATAGTGCccggcttatcggtcagtttcacctgattta
mature_two	atctttgcagtaatttctactgttgtagatTAAAGGGGATTGTGACAGATccggcttatcggtcagtttcacctgattta
mature_two	atctttgcagtaatttctactgttgtagatGCAACGATTTAAGGTTTCTCccggcttatcggtcagtttcacctgattta
mature_two	atctttgcagtaatttctactgttgtagatGATGAGAAACCTTAAATCGTccggcttatcggtcagtttcacctgattta
mature_two	atctttgcagtaatttctactgttgtagatTAGTGCAAAACAACATAAAGccggcttatcggtcagtttcacctgattta
mature_two	atctttgcagtaatttctactgttgtagatCACTACAAAGATAACATATTccggcttatcggtcagtttcacctgattta
mature_two	atctttgcagtaatttctactgttgtagatTCAGAAGGGAACAAATGTATccggcttatcggtcagtttcacctgattta
mature_two	atctttgcagtaatttctactgttgtagatCTGCTTTATCAGAAGGGAACccggcttatcggtcagtttcacctgattta
mature_two	atctttgcagtaatttctactgttgtagatCTTCGTAAATACAATTTCCTccggcttatcggtcagtttcacctgattta
mature_two	atctttgcagtaatttctactgttgtagatATGTTATTACAAGTTACATTccggcttatcggtcagtttcacctgattta
mature_two	atctttgcagtaatttctactgttgtagatTTCTCCCCAACTGAAAACAAccggcttatcggtcagtttcacctgattta
mature_two	atctttgcagtaatttctactgttgtagatTCTAACTAAACAGCCTTTGAccggcttatcggtcagtttcacctgattta
mature_two	atctttgcagtaatttctactgttgtagatAGTTGGGGAGAATAAATCAGccggcttatcggtcagtttcacctgattta
mature_two	atctttgcagtaatttctactgttgtagatTTTTCAGTTGGGGAGAATAAccggcttatcggtcagtttcacctgattta
mature_two	atctttgcagtaatttctactgttgtagatTATGAACTGCCTTGTAAGGGccggcttatcggtcagtttcacctgattta
mature_two	atctttgcagtaatttctactgttgtagatTTTATATGAACTGCCTTGTAccggcttatcggtcagtttcacctgattta
mature_two	atctttgcagtaatttctactgttgtagatCTTCTTCATTCTTTGTACACccggcttatcggtcagtttcacctgattta
mature_two	atctttgcagtaatttctactgttgtagatTAAGGGATCAGTTGTAAATCccggcttatcggtcagtttcacctgattta
mature_two	atctttgcagtaatttctactgttgtagatAAAGATAGTTCAAAGAACGCccggcttatcggtcagtttcacctgattta
mature_two	atctttgcagtaatttctactgttgtagatAAATGGTTAGCTCGCATCATccggcttatcggtcagtttcacctgattta
mature_two	atctttgcagtaatttctactgttgtagatTTATCACGCCGCTTTGGGAGccggcttatcggtcagtttcacctgattta
mature_two	atctttgcagtaatttctactgttgtagatTCGCCAACAAAGCAAAGAAAccggcttatcggtcagtttcacctgattta
mature_two	atctttgcagtaatttctactgttgtagatAGAAATACGCTATAAATTGAccggcttatcggtcagtttcacctgattta
mature_two	atctttgcagtaatttctactgttgtagatCTTTGTTGGCGACAAAAATAccggcttatcggtcagtttcacctgattta
mature_two	atctttgcagtaatttctactgttgtagatTTGGCGACAAAAATAGTTATccggcttatcggtcagtttcacctgattta
mature_two	atctttgcagtaatttctactgttgtagatGGGAAGTACATTCATTAAGAccggcttatcggtcagtttcacctgattta
mature_two	atctttgcagtaatttctactgttgtagatTAGCATTCCTTCGTTCCACGccggcttatcggtcagtttcacctgattta
mature_two	atctttgcagtaatttctactgttgtagatTTTATAGCATTCCTTCGTTCccggcttatcggtcagtttcacctgattta
mature_two	atctttgcagtaatttctactgttgtagatGAAGGTGACTAATACTATGAccggcttatcggtcagtttcacctgattta
mature_two	atctttgcagtaatttctactgttgtagatTATTCCGCAACATTTCATCCccggcttatcggtcagtttcacctgattta
mature_two	atctttgcagtaatttctactgttgtagatTTGTTTGTATCCGACATGGAccggcttatcggtcagtttcacctgattta
mature_two	atctttgcagtaatttctactgttgtagatTGTATAAAAGAGGTAGATGTccggcttatcggtcagtttcacctgattta
mature_two	atctttgcagtaatttctactgttgtagatTCATTTGAAGAAATTTAGAAccggcttatcggtcagtttcacctgattta
mature_two	atctttgcagtaatttctactgttgtagatTAAATTTCTTCAAATGACAAccggcttatcggtcagtttcacctgattta
mature_two	atctttgcagtaatttctactgttgtagatTCATTCTATGAGCCGATTGTccggcttatcggtcagtttcacctgattta
mature_two	atctttgcagtaatttctactgttgtagatGTGTAGGTCTGTTTGTCATCccggcttatcggtcagtttcacctgattta
mature_two	atctttgcagtaatttctactgttgtagatTCATCGATTCGATATTGGATccggcttatcggtcagtttcacctgattta
mature_two	atctttgcagtaatttctactgttgtagatTAGAATACTGCATCCTTTCTccggcttatcggtcagtttcacctgattta
mature_two	atctttgcagtaatttctactgttgtagatTAAGTTAAATGCAGCAGTTTccggcttatcggtcagtttcacctgattta
mature_two	atctttgcagtaatttctactgttgtagatAGACCTGAAACCTGAACTTGccggcttatcggtcagtttcacctgattta
mature_two	atctttgcagtaatttctactgttgtagatGAGAGAGAGAGTATTTTACAccggcttatcggtcagtttcacctgattta
mature_two	atctttgcagtaatttctactgttgtagatTTCCATTCCGTAAGATGCCTccggcttatcggtcagtttcacctgattta
mature_two	atctttgcagtaatttctactgttgtagatAGAGAATTCATGAAGGGGTGccggcttatcggtcagtttcacctgattta
mature_two	atctttgcagtaatttctactgttgtagatCATTCCGTAAGATGCCTTTGccggcttatcggtcagtttcacctgattta
mature_two	atctttgcagtaatttctactgttgtagatGAGTGATACGTAACGTTTCAccggcttatcggtcagtttcacctgattta
mature_two	atctttgcagtaatttctactgttgtagatATAAGTTGTTCGTTTGTAGTccggcttatcggtcagtttcacctgattta
mature_two	atctttgcagtaatttctactgttgtagatATTTTCATAAGTTGTTCGTTccggcttatcggtcagtttcacctgattta
mature_two	atctttgcagtaatttctactgttgtagatTTCGTTTGTAGTTTGTGTGTccggcttatcggtcagtttcacctgattta
mature_two	atctttgcagtaatttctactgttgtagatTTTCTTTTGCACATCACCATccggcttatcggtcagtttcacctgattta
mature_two	atctttgcagtaatttctactgttgtagatTTTTGCACATCACCATACGAccggcttatcggtcagtttcacctgattta
mature_two	atctttgcagtaatttctactgttgtagatCACATCACCATACGAGCAAAccggcttatcggtcagtttcacctgattta
mature_two	atctttgcagtaatttctactgttgtagatCAGCATATAATAGCACTCATccggcttatcggtcagtttcacctgattta
mature_two	atctttgcagtaatttctactgttgtagatAAAGCAGAAGTAACAGGCGAccggcttatcggtcagtttcacctgattta
mature_two	atctttgcagtaatttctactgttgtagatTCTTTTCGCCTGTTACTTCTccggcttatcggtcagtttcacctgattta
mature_two	atctttgcagtaatttctactgttgtagatGCCTGTTACTTCTGCTTTTAccggcttatcggtcagtttcacctgattta
mature_two	atctttgcagtaatttctactgttgtagatCGTAAACCGGAATCCTGAGAccggcttatcggtcagtttcacctgattta
mature_two	atctttgcagtaatttctactgttgtagatAGGAAAAGCATAGCTCAGTTccggcttatcggtcagtttcacctgattta
mature_two	atctttgcagtaatttctactgttgtagatCTTTGACATAAGCAGAATGTccggcttatcggtcagtttcacctgattta
mature_two	atctttgcagtaatttctactgttgtagatAATTTGAACCAGAAAGAAGAccggcttatcggtcagtttcacctgattta
mature_two	atctttgcagtaatttctactgttgtagatAACCAGAAAGAAGATTAAGAccggcttatcggtcagtttcacctgattta
mature_two	atctttgcagtaatttctactgttgtagatTGGTTCAAATTTAAATAAAGccggcttatcggtcagtttcacctgattta
mature_two	atctttgcagtaatttctactgttgtagatATCATGAACTGATAAATCGCccggcttatcggtcagtttcacctgattta
mature_two	atctttgcagtaatttctactgttgtagatGTTCCTTACAAAGATAAACAccggcttatcggtcagtttcacctgattta
mature_two	atctttgcagtaatttctactgttgtagatTTATTGAGAAGTAGGATGATccggcttatcggtcagtttcacctgattta
mature_two	atctttgcagtaatttctactgttgtagatTCAGTTCATGATTAAACATAccggcttatcggtcagtttcacctgattta
mature_two	atctttgcagtaatttctactgttgtagatTTCATGGCTTTAAGTTTTCCccggcttatcggtcagtttcacctgattta
mature_two	atctttgcagtaatttctactgttgtagatATTAACAGATAACTTTGCTTccggcttatcggtcagtttcacctgattta
mature_two	atctttgcagtaatttctactgttgtagatCTTTTTGTTCATGGCTTTAAccggcttatcggtcagtttcacctgattta
mature_two	atctttgcagtaatttctactgttgtagatACAATAACAAACGGAAAACTccggcttatcggtcagtttcacctgattta
mature_two	atctttgcagtaatttctactgttgtagatCTTTTGCTTTCGGTTTCGGAccggcttatcggtcagtttcacctgattta
mature_two	atctttgcagtaatttctactgttgtagatTCCGAAACCGAAAGCAAAAGccggcttatcggtcagtttcacctgattta
mature_two	atctttgcagtaatttctactgttgtagatTTTTACTTTTGCTTTCGGTTccggcttatcggtcagtttcacctgattta
mature_two	atctttgcagtaatttctactgttgtagatAATATTCAATAAAAAGAGCAccggcttatcggtcagtttcacctgattta
mature_two	atctttgcagtaatttctactgttgtagatAGCAAAGTTTAAGGCTAACTccggcttatcggtcagtttcacctgattta
mature_two	atctttgcagtaatttctactgttgtagatCCGTAGTCCAGAAATCGCCAccggcttatcggtcagtttcacctgattta
mature_two	atctttgcagtaatttctactgttgtagatTGTTAGCGCTGCAAATAGCAccggcttatcggtcagtttcacctgattta
mature_two	atctttgcagtaatttctactgttgtagatTTCCCAAATGTAGCAACAGGccggcttatcggtcagtttcacctgattta
mature_two	atctttgcagtaatttctactgttgtagatTATCTATTCTTGACATAACAccggcttatcggtcagtttcacctgattta
mature_two	atctttgcagtaatttctactgttgtagatATATGTTTTGAATGTTATGTccggcttatcggtcagtttcacctgattta
mature_two	atctttgcagtaatttctactgttgtagatAATGTTATGTCAAGAATAGAccggcttatcggtcagtttcacctgattta
mature_two	atctttgcagtaatttctactgttgtagatGGGATGAAATACTTTCTCATccggcttatcggtcagtttcacctgattta
mature_two	atctttgcagtaatttctactgttgtagatATGTGCAAAAGTAGGTATATccggcttatcggtcagtttcacctgattta
mature_two	atctttgcagtaatttctactgttgtagatTCATTCAACAAGATATACCTccggcttatcggtcagtttcacctgattta
mature_two	atctttgcagtaatttctactgttgtagatCTACTGTGGAACTATTATTTccggcttatcggtcagtttcacctgattta
mature_two	atctttgcagtaatttctactgttgtagatGGGAAGTACATTTCCTACTGccggcttatcggtcagtttcacctgattta
mature_two	atctttgcagtaatttctactgttgtagatACGGCCTTGGAACTAGAGTTccggcttatcggtcagtttcacctgattta
mature_two	atctttgcagtaatttctactgttgtagatCAGCGCTTGAAACTTTAGTTccggcttatcggtcagtttcacctgattta
mature_two	atctttgcagtaatttctactgttgtagatTTATGGTCAAGCAGTACTGCccggcttatcggtcagtttcacctgattta
mature_two	atctttgcagtaatttctactgttgtagatTCTTCCAAACTTTATCGGAAccggcttatcggtcagtttcacctgattta
mature_two	atctttgcagtaatttctactgttgtagatGCTTTATCTTCCAAACTTTAccggcttatcggtcagtttcacctgattta
mature_two	atctttgcagtaatttctactgttgtagatTTCTCTTGGAAAGCGGGTGCccggcttatcggtcagtttcacctgattta
mature_two	atctttgcagtaatttctactgttgtagatTGGTGTGGAAATATCGAGAAccggcttatcggtcagtttcacctgattta
mature_two	atctttgcagtaatttctactgttgtagatCCCGATGTACCATTAGCTAGccggcttatcggtcagtttcacctgattta
mature_two	atctttgcagtaatttctactgttgtagatCACACCATAAAAACGAGCAAccggcttatcggtcagtttcacctgattta
mature_two	atctttgcagtaatttctactgttgtagatATACGGTTCTTGGTATGTATccggcttatcggtcagtttcacctgattta
mature_two	atctttgcagtaatttctactgttgtagatGGCACATCCCTTTCATCAGAccggcttatcggtcagtttcacctgattta
mature_two	atctttgcagtaatttctactgttgtagatCAGAGGATAAGAAACTTTCCccggcttatcggtcagtttcacctgattta
mature_two	atctttgcagtaatttctactgttgtagatTTATCCTCTGCAAAGATAATccggcttatcggtcagtttcacctgattta
mature_two	atctttgcagtaatttctactgttgtagatCTGTATCAATATGAATGACAccggcttatcggtcagtttcacctgattta
mature_two	atctttgcagtaatttctactgttgtagatGTTCGAAGCAAATATACGAAccggcttatcggtcagtttcacctgattta
mature_two	atctttgcagtaatttctactgttgtagatGTATATTTGCTTCGAACGAAccggcttatcggtcagtttcacctgattta
mature_two	atctttgcagtaatttctactgttgtagatCTTCGAACGAAACTTTTCATccggcttatcggtcagtttcacctgattta
mature_two	atctttgcagtaatttctactgttgtagatTTCATATTACCACATCTATTccggcttatcggtcagtttcacctgattta
mature_two	atctttgcagtaatttctactgttgtagatTGTTCATGTCCAAACTGTATccggcttatcggtcagtttcacctgattta
mature_two	atctttgcagtaatttctactgttgtagatCGCACGGTTTTGAGCTAAATccggcttatcggtcagtttcacctgattta
mature_two	atctttgcagtaatttctactgttgtagatAGATCTAACCACATAGAGTTccggcttatcggtcagtttcacctgattta
mature_two	atctttgcagtaatttctactgttgtagatATGTCCAAACTGTATAGCTCccggcttatcggtcagtttcacctgattta
mature_two	atctttgcagtaatttctactgttgtagatCAAAGAAATAGGTATAAACAccggcttatcggtcagtttcacctgattta
mature_two	atctttgcagtaatttctactgttgtagatTACCTATTTCTTTGTAAATGccggcttatcggtcagtttcacctgattta
mature_two	atctttgcagtaatttctactgttgtagatTAAATGACAGGATTATGTATccggcttatcggtcagtttcacctgattta
mature_two	atctttgcagtaatttctactgttgtagatTGTATTCACCTACCACCTCCccggcttatcggtcagtttcacctgattta
mature_two	atctttgcagtaatttctactgttgtagatAAAGACTCCTGTCTCTACCCccggcttatcggtcagtttcacctgattta
mature_two	atctttgcagtaatttctactgttgtagatAAGTTCTACACTATTGGAAAccggcttatcggtcagtttcacctgattta
mature_two	atctttgcagtaatttctactgttgtagatGTCAACCCCTACTTACGTGTccggcttatcggtcagtttcacctgattta
mature_two	atctttgcagtaatttctactgttgtagatCAATAGTGTAGAACTTTAAAccggcttatcggtcagtttcacctgattta
mature_two	atctttgcagtaatttctactgttgtagatGGGAAGTACAGAGCTTTTTAccggcttatcggtcagtttcacctgattta
mature_two	atctttgcagtaatttctactgttgtagatTTATTCCTTTAACCGGTTGAccggcttatcggtcagtttcacctgattta
mature_two	atctttgcagtaatttctactgttgtagatTAGTCAACACATAGCAGCTAccggcttatcggtcagtttcacctgattta
mature_two	atctttgcagtaatttctactgttgtagatTTCCTTTAACCGGTTGACTCccggcttatcggtcagtttcacctgattta
mature_two	atctttgcagtaatttctactgttgtagatAATTACACTCCCGCCTAAACccggcttatcggtcagtttcacctgattta
mature_two	atctttgcagtaatttctactgttgtagatCACTCCCGCCTAAACGTCGAccggcttatcggtcagtttcacctgattta
mature_two	atctttgcagtaatttctactgttgtagatTCATCATTTTAAATCTACTTccggcttatcggtcagtttcacctgattta
mature_two	atctttgcagtaatttctactgttgtagatAATCTACTTTGTTCTGTTATccggcttatcggtcagtttcacctgattta
mature_two	atctttgcagtaatttctactgttgtagatTAACTTATATTTGTAAACGGccggcttatcggtcagtttcacctgattta
mature_two	atctttgcagtaatttctactgttgtagatTTCTTCAAATTTTGTAAAACccggcttatcggtcagtttcacctgattta
mature_two	atctttgcagtaatttctactgttgtagatTAAACGGTATCTATTTTGTAccggcttatcggtcagtttcacctgattta
mature_two	atctttgcagtaatttctactgttgtagatTAATAGAGAGTATATCAATCccggcttatcggtcagtttcacctgattta
mature_two	atctttgcagtaatttctactgttgtagatAAAGCGTTTGTCAAGTACCTccggcttatcggtcagtttcacctgattta
mature_two	atctttgcagtaatttctactgttgtagatTCAAGTACCTGCTGCGTTTTccggcttatcggtcagtttcacctgattta
mature_two	atctttgcagtaatttctactgttgtagatTAGATCAATAGCATAAACCTccggcttatcggtcagtttcacctgattta
mature_two	atctttgcagtaatttctactgttgtagatTGCTATTGATCTACAAATATccggcttatcggtcagtttcacctgattta
mature_two	atctttgcagtaatttctactgttgtagatGAATACCACAAAGGTATAGTccggcttatcggtcagtttcacctgattta
mature_two	atctttgcagtaatttctactgttgtagatTATATGCGACTTACTATACCccggcttatcggtcagtttcacctgattta
mature_two	atctttgcagtaatttctactgttgtagatATTTCGAATACCACAAAGGTccggcttatcggtcagtttcacctgattta
mature_two	atctttgcagtaatttctactgttgtagatGTTTGTGGCAAAGATATGGTccggcttatcggtcagtttcacctgattta
mature_two	atctttgcagtaatttctactgttgtagatGGTTAAAACCATATCTTTGCccggcttatcggtcagtttcacctgattta
mature_two	atctttgcagtaatttctactgttgtagatCATTCCGCAAGGATCTCGTTccggcttatcggtcagtttcacctgattta
mature_two	atctttgcagtaatttctactgttgtagatTCTTTGCTACTGATATAGCTccggcttatcggtcagtttcacctgattta
mature_two	atctttgcagtaatttctactgttgtagatCTACTGATATAGCTAGTTGTccggcttatcggtcagtttcacctgattta
mature_two	atctttgcagtaatttctactgttgtagatTCTCCCTATTATAGTTTATCccggcttatcggtcagtttcacctgattta
mature_two	atctttgcagtaatttctactgttgtagatTAATTCATAGCATTGGTAGGccggcttatcggtcagtttcacctgattta
mature_two	atctttgcagtaatttctactgttgtagatTTTGGAAGGGAAAAAAGCGCccggcttatcggtcagtttcacctgattta
mature_two	atctttgcagtaatttctactgttgtagatTCTTTGTAATTCATAGCATTccggcttatcggtcagtttcacctgattta
mature_two	atctttgcagtaatttctactgttgtagatATAGCATTGGTAGGTAAAATccggcttatcggtcagtttcacctgattta
mature_two	atctttgcagtaatttctactgttgtagatTCAACCGCAACAAATATAACccggcttatcggtcagtttcacctgattta
mature_two	atctttgcagtaatttctactgttgtagatTTGCGGTTGACAAACTTGTAccggcttatcggtcagtttcacctgattta
mature_two	atctttgcagtaatttctactgttgtagatATTTCTGACACAAAGTATGGccggcttatcggtcagtttcacctgattta
mature_two	atctttgcagtaatttctactgttgtagatGAACTTGATACCGTTCAAGAccggcttatcggtcagtttcacctgattta
mature_two	atctttgcagtaatttctactgttgtagatAACGGTATCAAGTTCGAAATccggcttatcggtcagtttcacctgattta
mature_two	atctttgcagtaatttctactgttgtagatAGTCCCCAAAAACAATTTCGccggcttatcggtcagtttcacctgattta
mature_two	atctttgcagtaatttctactgttgtagatAAGATATCAGATGGTACCTCccggcttatcggtcagtttcacctgattta
mature_two	atctttgcagtaatttctactgttgtagatAGGTGTGGCAGGAACAACCAccggcttatcggtcagtttcacctgattta
mature_two	atctttgcagtaatttctactgttgtagatTGAATATCTTCTTCCTTATCccggcttatcggtcagtttcacctgattta
mature_two	atctttgcagtaatttctactgttgtagatTCAGAAGTATAATCCTTTGCccggcttatcggtcagtttcacctgattta
mature_two	atctttgcagtaatttctactgttgtagatTAGTCGGCTATCCAGCTTTAccggcttatcggtcagtttcacctgattta
mature_two	atctttgcagtaatttctactgttgtagatATTAAAACCTGAACCAATGAccggcttatcggtcagtttcacctgattta
mature_two	atctttgcagtaatttctactgttgtagatCCGAAGACTTGACAAAGCCCccggcttatcggtcagtttcacctgattta
mature_two	atctttgcagtaatttctactgttgtagatTATATTTGTAGTCGGCTATCccggcttatcggtcagtttcacctgattta
mature_two	atctttgcagtaatttctactgttgtagatGGGAAGTACAGTTCCAAATTccggcttatcggtcagtttcacctgattta
mature_two	atctttgcagtaatttctactgttgtagatATGCCTTGAAACAAAAGGTTccggcttatcggtcagtttcacctgattta
mature_two	atctttgcagtaatttctactgttgtagatCAAATTCGGTTTCATGCCTTccggcttatcggtcagtttcacctgattta
mature_two	atctttgcagtaatttctactgttgtagatTAGTCAACACATAGCAGCTAccggcttatcggtcagtttcacctgattta
mature_two	atctttgcagtaatttctactgttgtagatAGGGCAGGTAGCCCAACAAGccggcttatcggtcagtttcacctgattta
mature_two	atctttgcagtaatttctactgttgtagatTAATCTCATTTTCAATGAAAccggcttatcggtcagtttcacctgattta
mature_two	atctttgcagtaatttctactgttgtagatATTTTTAGTAGTGTCACCGAccggcttatcggtcagtttcacctgattta
mature_two	atctttgcagtaatttctactgttgtagatAATGAAATAACAGCTTTCATccggcttatcggtcagtttcacctgattta
mature_two	atctttgcagtaatttctactgttgtagatGTGGTATTTGCTTGCTTACTccggcttatcggtcagtttcacctgattta
mature_two	atctttgcagtaatttctactgttgtagatCTTGCTTACTCGTTCTTAATccggcttatcggtcagtttcacctgattta
mature_two	atctttgcagtaatttctactgttgtagatGGTAAAAGGTTAGGATTGGTccggcttatcggtcagtttcacctgattta
mature_two	atctttgcagtaatttctactgttgtagatCACCGTCTTAAGTAGCACACccggcttatcggtcagtttcacctgattta
mature_two	atctttgcagtaatttctactgttgtagatATAAAATTGGTGAACGCAATccggcttatcggtcagtttcacctgattta
mature_two	atctttgcagtaatttctactgttgtagatTTAATAAAATTGGTGAACGCccggcttatcggtcagtttcacctgattta
mature_two	atctttgcagtaatttctactgttgtagatAGACGGTGTAAAGTTATTAAccggcttatcggtcagtttcacctgattta
mature_two	atctttgcagtaatttctactgttgtagatCGCTCTAGCTTGAAGTGCGGccggcttatcggtcagtttcacctgattta
mature_two	atctttgcagtaatttctactgttgtagatCTAGTATCGCGTTCGACGGAccggcttatcggtcagtttcacctgattta
mature_two	atctttgcagtaatttctactgttgtagatCCCCTAGATGGTGGACGGCAccggcttatcggtcagtttcacctgattta
mature_two	atctttgcagtaatttctactgttgtagatCTAGGGTCCGTCAAACGTGAccggcttatcggtcagtttcacctgattta
mature_two	atctttgcagtaatttctactgttgtagatATCCTAGGCCCGTGTAACGTccggcttatcggtcagtttcacctgattta
mature_two	atctttgcagtaatttctactgttgtagatTCGCCGCGCGCGAGATACATccggcttatcggtcagtttcacctgattta
mature_two	atctttgcagtaatttctactgttgtagatGCGTCGCCTAGGGAATGGACccggcttatcggtcagtttcacctgattta
mature_two	atctttgcagtaatttctactgttgtagatCCCCCCGCGTACATTGCTAAccggcttatcggtcagtttcacctgattta
mature_two	atctttgcagtaatttctactgttgtagatGTGCTAGCGCGGCTATTACTccggcttatcggtcagtttcacctgattta
mature_two	atctttgcagtaatttctactgttgtagatTAAGGGCTCGAGAGGACTAAccggcttatcggtcagtttcacctgattta
mature_two	atctttgcagtaatttctactgttgtagatCTAAGTCACGCCGACTGGCCccggcttatcggtcagtttcacctgattta
mature_two	atctttgcagtaatttctactgttgtagatAGGGGCTCGCCGGGGAAGTTccggcttatcggtcagtttcacctgattta
mature_two	atctttgcagtaatttctactgttgtagatACCCTAGTGGACCACTTGGGccggcttatcggtcagtttcacctgattta
mature_two	atctttgcagtaatttctactgttgtagatGCTAGTCTAGACATGAAGATccggcttatcggtcagtttcacctgattta
mature_two	atctttgcagtaatttctactgttgtagatCCCCTAGTACGTCAAGGTCGccggcttatcggtcagtttcacctgattta
mature_two	atctttgcagtaatttctactgttgtagatCCCCCTACTAGGCACGTGCGccggcttatcggtcagtttcacctgattta
mature_two	atctttgcagtaatttctactgttgtagatGGACCGCTCGAGGGCATAGGccggcttatcggtcagtttcacctgattta
mature_two	atctttgcagtaatttctactgttgtagatAATCGCGGCCCCACCAGAACccggcttatcggtcagtttcacctgattta
mature_two	atctttgcagtaatttctactgttgtagatCGGCGCCAGGCCAATGCATCccggcttatcggtcagtttcacctgattta
mature_two	atctttgcagtaatttctactgttgtagatTAGGGGCCCGAGCAACTAAAccggcttatcggtcagtttcacctgattta
