# Supplementary material for: CRISPR-based screening of small RNA modulators of bile susceptibility in Bacteroides thetaiotaomicron
Source: Proc Natl Acad Sci U S A. 2024 Jan 31;121(6):e2311323121. doi: 10.1073/pnas.2311323121 (PMC10861873; doi:10.1073/pnas.2311323121)
Supplement: Supplementary file 7 — Dataset S06 (XLSX) [file pnas.2311323121.sd06.xlsx]

## Sheet: CopraRNA_result (1)
p-value	NC_004663	NZ_CP081916	NZ_CP072216	NZ_CP012938	NZ_CP072258	NZ_CP059973	NZ_CP059856	Annotation	Additional homologs	Amount sampled		BT locus tag	Note
0	bt_rs09780(N/A|-16.2552|0.0036603|42|105|28|89|N/A)		ine92_rs12465(N/A|-21.3721|7.4e-06|47|112|19|83|GeneID:69481190)	bovatus_rs20310(N/A|-9.63115|0.144756|32|39|50|57|GeneID:29454710)	ine72_rs12455(N/A|-27.5551|0|45|112|18|85|N/A)	gd631_rs07280(N/A|-21.3731|8.3e-06|47|112|19|83|N/A)	gd630_rs00835(N/A|-6.85567|0.4697516|103|119|21|40|N/A)	helix-turn-helix domain-containing protein	NA	0		BT_1930	helix-turn-helix domain-containing protein
3.58329e+07	bt_rs03845(N/A|-21.2117|8.5e-05|4|47|38|84|N/A)	k6v30_rs15815(N/A|-23.6587|2.7e-06|9|47|38|83|GeneID:69590240)	ine92_rs07045(N/A|-11.2355|0.0685847|4|14|74|83|GeneID:69480112)	bovatus_rs04190(N/A|-12.8614|0.017485|2|24|30|58|GeneID:29453411)	ine72_rs16915(N/A|-9.41928|0.1924445|4|14|73|82|N/A)	gd631_rs16315(N/A|-11.2356|0.0634402|4|14|74|83|N/A)		aminotransferase class IV family protein	NA	0
1.43181e+08	bt_rs04775(N/A|-13.3225|0.0233284|124|170|106|169|N/A)	k6v30_rs11305(N/A|-9.638|0.1662194|140|174|107|144|GeneID:69589338)	ine92_rs22960(N/A|-15.7539|0.0030406|140|174|104|142|GeneID:69483272)	bovatus_rs14415(N/A|-10.6097|0.0818139|92|108|47|61|GeneID:29451413)	ine72_rs03535(N/A|-12.3257|0.0455299|64|108|46|81|N/A)	gd631_rs19985(N/A|-10.4318|0.1004971|92|108|47|61|N/A)	gd630_rs12860(N/A|-20.6258|1.1e-06|140|174|104|142|N/A)	DUF3871 family protein	NA	0
1.73054e+09	bt_rs23785(N/A|-19.4292|0.0003663|28|150|40|136|N/A)	k6v30_rs12595(N/A|-16.4174|0.0030781|58|138|51|146|GeneID:69589596)	ine92_rs02360(N/A|-13.0148|0.0227043|95|135|23|59|GeneID:69479180)	bovatus_rs24270(N/A|-14.292|0.0054417|56|154|62|160|GeneID:29451832)	ine72_rs12880(N/A|-15.4251|0.0072791|75|135|22|82|N/A)	gd631_rs12075(N/A|-13.612|0.0137877|56|154|62|160|N/A)	gd630_rs03250(N/A|-11.8735|0.0367682|95|135|23|59|N/A)	outer membrane beta-barrel protein	NA	0		BT_4721	outer membrane beta-barrel protein, upregulated in bile
2.54152e+09	bt_rs20460(N/A|-15.6617|0.0054299|18|130|29|126|N/A)	k6v30_rs08695(N/A|-19.3458|0.0002938|74|182|76|164|GeneID:69588816)	ine92_rs24530(N/A|-7.61419|0.4015861|17|144|19|146|GeneID:69483582)	bovatus_rs21065(N/A|-7.61419|0.3835002|17|144|19|146|GeneID:29455705)	ine72_rs08380(N/A|-17.1107|0.00235|16|60|20|58|N/A)	gd631_rs09095(N/A|-6.44118|0.5860379|10|32|131|154|N/A)	gd630_rs11550(N/A|-9.70899|0.133578|80|90|131|142|N/A)	mechanosensitive ion channel	NA	0		BT_4053	membrane transport protein, downregulated in bile
5.03478e+09	bt_rs19870(N/A|-8.51922|0.280997|20|43|37|57|N/A)	k6v30_rs08150(N/A|-16.0878|0.0038969|10|45|46|83|GeneID:69588707)	ine92_rs23990(N/A|-18.1452|0.0003528|10|42|48|82|GeneID:69483477)	bovatus_rs19810(N/A|-16.4718|0.0006291|11|43|48|82|GeneID:29454785)	ine72_rs07960(N/A|-19.5133|0.0003846|15|71|17|85|N/A)	gd631_rs08510(N/A|-15.1184|0.0045751|30|42|48|60|N/A)	gd630_rs12060(N/A|-11.6642|0.0421702|30|41|49|60|N/A)	tetratricopeptide repeat protein	NA	0
6.58054e+09	bt_rs18360(N/A|-8.551|0.2772087|106|150|105|146|N/A)	k6v30_rs06690(N/A|-9.58729|0.1701345|140|151|100|111|GeneID:69588415)	ine92_rs22610(N/A|-12.4808|0.032128|96|169|76|161|GeneID:69483202)	bovatus_rs18360(N/A|-19.7001|5.8e-06|141|186|17|59|GeneID:29452031)	ine72_rs06955(N/A|-19.68|0.0003358|131|186|16|74|N/A)	gd631_rs07065(N/A|-13.0288|0.0205228|123|169|16|59|N/A)	gd630_rs02205(N/A|-16.7262|0.0005725|143|186|17|57|N/A)	tRNA threonylcarbamoyladenosine dehydratase	NA	0
0.000111226841326657	bt_rs09085(N/A|-17.3243|0.0017508|1|50|96|149|N/A)	k6v30_rs23965(N/A|-20.3567|0.0001148|2|45|96|149|GeneID:69591870)		bovatus_rs09500(N/A|-9.965|0.1199583|12|68|16|84|GeneID:29456204)				site-specific integrase	NA	0
0.000128284654889026	bt_rs22040(N/A|-9.8438|0.1533785|40|67|137|171|N/A)	k6v30_rs10400(N/A|-7.68645|0.3733199|58|67|137|146|GeneID:69589157)	ine92_rs00145(N/A|-16.5238|0.0015942|68|108|130|166|GeneID:69478742)	bovatus_rs22620(N/A|-18.0773|8.33e-05|69|108|130|166|GeneID:29452785)	ine72_rs10905(N/A|-6.58795|0.5534598|15|24|96|105|N/A)	gd631_rs10565(N/A|-16.7353|0.0012185|68|108|130|166|N/A)	gd630_rs10225(N/A|-5.94222|0.6206935|50|70|16|35|N/A)	Derived by automated computational analysis using gene prediction method: Protein Homology.	NA	0
0.000155491131230769	bt_rs00495(N/A|-8.62968|0.267989|102|111|52|61|N/A)	k6v30_rs12815(N/A|-7.70333|0.3710296|120|127|78|85|GeneID:69589640)	ine92_rs02635(N/A|-9.33711|0.1893743|120|133|68|84|GeneID:69479235)		ine72_rs19260(N/A|-21.0541|0.0001035|14|73|13|82|N/A)		gd630_rs15330(N/A|-17.2749|0.0003013|27|73|14|59|N/A)	YWFCY domain-containing protein	NA	0		BT_0102	conjugal transfer protein MobC
0.00016469307052892	bt_rs13160(N/A|-12.097|0.0471784|58|65|77|84|N/A)	k6v30_rs23365(N/A|-12.0251|0.0495766|58|65|77|84|GeneID:69591750)	ine92_rs19410(N/A|-8.7589|0.2486634|68|75|52|59|GeneID:69482569)	bovatus_rs12140(N/A|-14.0329|0.0068069|183|192|50|59|GeneID:29455101)	ine72_rs01430(N/A|-18.5803|0.0008011|38|79|18|58|N/A)		gd630_rs02715(N/A|-6.48961|0.5294735|25|78|10|55|N/A)	DUF3876 domain-containing protein	NA	0
0.000200631453404267	bt_rs22145(pgeF|-14.7059|0.0100317|6|37|110|145|N/A)	k6v30_rs10505(pgeF|-8.60665|0.2609328|90|98|77|85|GeneID:69589178)	ine92_rs00255(pgeF|-8.05195|0.3377085|30|104|29|106|GeneID:69478764)	bovatus_rs22730(pgeF|-10.8894|0.0687431|78|84|75|81|GeneID:29455142)	ine72_rs11005(pgeF|-16.9467|0.0026354|33|86|27|80|N/A)	gd631_rs10675(pgeF|-8.37371|0.2825933|36|42|75|81|N/A)	gd630_rs10125(pgeF|-13.2228|0.0141802|189|197|73|81|N/A)	peptidoglycan editing factor PgeF	NA	0
0.000202057740967198	bt_rs07095(N/A|-14.7199|0.0099438|57|77|128|147|N/A)	k6v30_rs20270(N/A|-11.3403|0.0716868|42|76|15|54|GeneID:69591131)	ine92_rs09875(N/A|-8.53206|0.2752499|134|161|8|38|GeneID:69480677)	bovatus_rs07015(N/A|-8.58056|0.2492975|134|161|8|38|GeneID:29452051)	ine72_rs19655(N/A|-6.4073|0.5825349|150|161|7|18|N/A)	gd631_rs19825(N/A|-9.25011|0.187017|170|176|53|59|N/A)	gd630_rs09420(N/A|-16.9013|0.000469|95|132|3|40|N/A)	alpha/beta hydrolase	NA	0
0.000236815964638725	bt_rs03650(N/A|-18.2214|0.0009164|29|67|21|56|N/A)	k6v30_rs15675(N/A|-12.7179|0.0335626|28|53|32|56|GeneID:69590212)	ine92_rs07540(N/A|-5.88237|0.6911052|119|130|65|78|GeneID:69480211)	bovatus_rs04480(N/A|-13.6653|0.0092597|166|175|74|83|GeneID:29453273)	ine72_rs15985(N/A|-8.51632|0.2820787|166|182|62|82|N/A)	gd631_rs16530(N/A|-7.19258|0.4563081|168|176|28|36|N/A)		SDR family oxidoreductase	NA	0
0.000284030729550727	bt_rs12675(N/A|-12.2289|0.0438215|145|186|98|139|N/A)	k6v30_rs01950(N/A|-11.979|0.0508496|173|186|98|111|GeneID:69587467)	ine92_rs15785(N/A|-9.65518|0.1617561|178|190|28|41|GeneID:69481849)	bovatus_rs12910(N/A|-9.85939|0.1274026|178|190|28|41|GeneID:29455462)	ine72_rs01015(N/A|-14.3166|0.0145165|182|193|71|82|N/A)	gd631_rs02010(N/A|-8.16494|0.3096914|174|182|75|83|N/A)	gd630_rs01015(N/A|-16.6875|0.0005979|174|182|75|83|N/A)	S1-like domain-containing RNA-binding protein	NA	0
0.000409970742325707	bt_rs22085(N/A|-15.4306|0.0063136|20|72|11|61|N/A)	k6v30_rs10445(N/A|-13.0018|0.0284633|20|42|39|61|GeneID:69589166)	ine92_rs00195(N/A|-13.6785|0.0144685|19|29|50|60|GeneID:69478752)	bovatus_rs22670(N/A|-13.6785|0.0091597|19|29|50|60|GeneID:29452899)	ine72_rs10950(N/A|-9.38239|0.1956109|152|169|80|98|N/A)	gd631_rs10615(N/A|-14.7008|0.0062837|19|29|50|60|N/A)	gd630_rs10180(N/A|-9.12426|0.1804288|19|29|50|60|N/A)	Derived by automated computational analysis using gene prediction method: Protein Homology.	NA	0
0.000419106837146993	bt_rs11500(N/A|-12.418|0.0393878|60|71|74|84|N/A)	k6v30_rs01060(N/A|-12.4197|0.039782|60|71|74|84|GeneID:69587289)	ine92_rs14865(N/A|-15.501|0.003727|54|71|66|83|GeneID:69481666)	bovatus_rs11390(N/A|-15.3511|0.0020396|54|71|66|83|GeneID:29455000)	ine72_rs00465(N/A|-10.8865|0.0963757|63|126|15|58|N/A)	gd631_rs00750(N/A|-14.3357|0.0082316|54|126|16|83|N/A)	gd630_rs00775(N/A|-8.11227|0.2886976|5|14|16|25|N/A)	AI-2E family transporter	NA	0
Parameters:							Legend:
Sequence input							Interaction site overlaps the start codon
	sRNA sequences		[.fa]				(Predicted) function related to cell surface
	Putative target sequences (organism of interest)		[.fa]
	Extract sequences around		start codon
	nt up (1-300)		100
	nt down (1-300)		100
CopraRNA parameters
	Consensus prediction		off
	p-value combination		no
	p-value filtering (0=off)		0
IntaRNA parameters
	Target folding window size		150
	Target max. basepair distance		100
